# Supplementary material for: Genome-wide association mapping of black point reaction in common wheat (Triticum aestivum L.)
Source: BMC Plant Biol. 2017 Nov 23;17:220. doi: 10.1186/s12870-017-1167-3 (PMC5701291; doi:10.1186/s12870-017-1167-3)
Supplement: Supplementary file 5 — The black point scores of the 166 wheat accessions across the five environments. (XLSX 25 kb) [file 12870_2017_1167_MOESM5_ESM.xlsx]

## Sheet: Sheet1
Additional file 5: Table S3 The black point scores of 166 wheat accessions across five environments
Accession No.	Cultivar name	Anyang 2013				Anyang 2014				Anyang 2015				Suixi 2013				Suixi 2014
		Repeat 1	Repeat 2	Repeat 3		Repeat 1	Repeat 2	Repeat 3		Repeat 1	Repeat 2	Repeat 3		Repeat 1	Repeat 2	Repeat 3		Repeat 1	Repeat 2	Repeat 3
1	An 1331	12	6	-		15	21	9		15	8	16		12	14	-		16	10	8
2	Fu 936	13	2	15		4	3	8		7	5	7		-	9	13		10	3	13
3	Huaimai 18	6	8	14		6	12	4		12	15	12		9	22	15		18	5	12
4	Huaimai 20	14	17	16		9	23	9		16	21	16		-	12	18		8	12	14
5	Huaimai 21	20	5	12		18	23	10		5	15	12		14	10	14		15	20	8
6	Su 0663	41	35	8		27	8	22		20	18	46		21	26	12		25	20	37
7	Sunong 6	14	2	5		10	14	3		5	12	10		-	4	11		6	5	7
8	Wan 23094	6	11	14		10	2	2		25	35	71		13	24	17		5	3	15
9	Wanmai 19	5	28	-		38	21	11		10	15	7		5	8	-		10	7	17
10	Wanmai 29	8	18	8		36	22	15		2	8	8		10	16	12		5	10	13
11	Wanmai 33	12	7	28		16	2	16		20	39	45		40	24	31		20	18	35
12	Wanmai 38	8	3	7		9	5	16		20	21	33		-	2	6		10	8	24
13	Wanmai 50	51	40	38		30	33	11		30	28	56		41	30	34		25	26	51
14	Wanmai 52	43	24	-		13	26	27		20	45	51		40	28	-		20	18	43
15	Wanmai 53	28	24	32		38	52	50		36	45	35		18	19	40		35	39	67
16	Gaocheng 8901	21	15	18		28	50	41		25	50	83		24	13	-		32	40	31
17	Gaoyou 503	20	30	16		4	2	10		25	38	65		11	10	12		4	7	8
18	Han 6172	50	54	59		8	33	76		15	20	15		-	48	57		32	40	33
19	Heng 7228	53	28	16		14	15	2		10	15	2		21	16	21		15	13	8
20	Hengguan 33	6	9	20		18	13	4		12	20	31		13	12	14		18	16	11
21	Hengguan 35	32	24	28		7	2	6		42	32	49		32	25	34		9	2	8
22	Jinhe 9123	21	12	22		5	2	13		30	25	56		22	20	-		8	10	15
23	Jishi 02-1	35	1	13		3	2	2		15	10	3		-	15	14		3	4	5
24	Shi 4185	12	31	7		16	15	11		15	18	47		12	30	10		8	13	21
25	Shijiazhuang 15	22	5	38		18	3	8		10	5	5		20	16	40		19	6	13
26	Shijiazhuang 8	30	43	55		30	20	24		23	15	45		-	44	43		21	16	15
27	Shixin 733	44	35	44		70	-	28		28	10	81		40	40	46		20	25	37
28	Shixin 828	77	47	82		14	50	48		40	60	56		-	44	88		18	20	35
29	Shiyou 17	12	22	5		11	8	16		32	36	16		15	22	9		5	10	12
30	11CA40	21	19	24		24	40	7		20	25	58		25	31	30		24	36	20
31	85Zhong 33	46	44	41		26	1	10		35	15	77		47	-	40		10	20	12
32	Aikang 58	38	38	20		27	7	6		30	18	59		24	40	18		21	4	16
33	Bainong 3217	12	10	14		8	31	16		32	16	23		16	10	8		22	25	22
34	Bainong 64	9	4	19		36	32	14		15	15	8		15	18	20		35	28	17
35	Huapei 5	13	19	13		10	4	3		10	8	18		9	11	8		18	9	2
36	Lankao 24-2	32	38	31		14	11	20		25	18	66		30	40	33		15	10	25
37	Lankao 24	18	16	11		13	18	12		15	10	11		-	29	20		10	15	25
38	Lankao 906	6	35	34		5	5	8		24	15	57		38	30	32		6	5	16
39	Luohan 2	19	33	31		2	7	2		22	18	32		35	26	19		10	15	16
40	Luomai 21	24	24	18		8	16	7		25	12	45		20	24	21		12	10	28
41	Neixiang 188	18	5	18		20	13	26		5	9	7		7	15	15		13	15	32
42	Neixiang 5	41	30	31		63	76	72		12	10	32		49	42	34		45	52	82
43	St1472/506	15	18	24		25	26	20		15	25	30		35	20	15		35	30	18
44	Xinmai 19	78	58	72		62	24	23		30	20	78		85	58	67		29	22	55
45	Xinmai 9	56	77	60		46	23	16		45	28	64		40	80	65		25	18	31
46	Xinmai 9408	46	63	52		52	52	26		40	30	34		64	48	48		18	29	46
47	Yanzhan 4110	9	34	22		37	5	34		32	25	75		14	26	22		15	10	41
48	Yumai 13	15	14	8		3	5	8		15	10	19		7	8	8		5	4	18
49	Yumai 18	63	61	70		68	60	64		35	22	66		50	62	74		30	25	63
50	Yumai 2	31	38	37		16	15	13		25	15	56		5	38	30		12	10	27
51	Yumai 21	4	14	5		2	4	1		5	4	15		2	-	3		2	3	9
52	Yumai 34	34	22	19		24	36	14		25	20	44		24	36	21		15	12	39
53	Yumai 35	6	4	6		30	19	7		23	18	37		5	8	9		7	5	14
54	Yumai 47	26	8	10		16	11	29		18	15	29		-	13	18		15	20	23
55	Yumai 49	32	16	26		28	22	17		25	20	36		24	30	26		10	8	20
56	Yumai 50	56	76	50		45	64	50		45	25	77		58	42	52		18	15	40
57	Yumai 57	61	65	54		36	16	12		38	23	67		-	51	61		20	23	44
58	Yumai 63	56	28	36		16	9	10		25	20	45		51	32	45		13	10	27
59	Yumai 7	20	28	9		38	8	3		20	18	42		8	-	14		12	12	23
60	Zheng 9023	36	22	30		28	15	34		22	18	43		-	26	26		15	18	29
61	Zhengmai 366	3	7	18		2	9	2		15	10	10		-	10	18		10	12	28
62	Zhengzhou 3	30	40	16		40	30	1		19	15	20		30	14	16		13	15	32
63	Zhong 892	48	50	44		34	6	9		21	15	74		26	54	45		10	12	44
64	Zhongmai 871	22	6	12		10	7	2		5	8	2		10	5	13		5	5	11
65	Zhongmai 875	40	40	30		23	14	25		32	20	29		40	36	34		15	18	30
66	Zhongmai 895	48	20	54		28	24	26		35	20	31		23	25	45		15	14	29
67	Zhongyu 5	3	24	5		11	9	5		12	15	7		6	16	5		5	6	6
68	Zhongyu 9	9	7	10		2	4	6		18	15	67		16	7	11		2	3	11
69	Zhou 8425B	18	10	13		20	3	5		25	20	84		10	18	12		13	12	25
70	Zhoumai 11	53	66	75		80	62	50		40	32	63		58	80	76		40	55	61
71	Zhoumai 12	32	34	38		36	27	11		45	40	35		-	34	38		25	20	35
72	Zhoumai 13	17	1	9		11	3	4		18	15	24		-	23	6		13	15	1
73	Zhoumai 16	64	56	-		34	20	40		20	18	63		43	38	-		15	18	49
74	Zhoumai 18	36	50	27		12	8	22		25	12	10		32	34	37		18	20	49
75	Zhoumai 19	2	3	4		4	6	2		20	15	13		8	1	3		15	14	10
76	Zhoumai 22	8	34	52		23	9	17		15	10	32		15	34	45		14	12	39
77	Zhoumai 23	47	41	35		15	18	10		18	15	48		30	37	-		13	12	27
78	Zhoumai 25	20	10	11		22	17	12		15	15	2		15	16	15		12	15	13
79	Zhoumai 26	20	38	22		10	5	3		12	10	26		25	24	23		5	6	12
80	Zhoumai 28	34	26	33		36	18	14		15	15	66		30	32	27		15	12	52
81	Zhoumai 30	50	80	71		32	48	56		35	43	41		25	52	68		26	20	60
82	Zhoumai 31	52	42	34		36	62	33		40	25	81		62	32	36		32	25	74
83	Zhoumai 32	48	40	28		48	35	27		35	30	57		47	35	28		20	15	39
84	Aifeng 3	54	52	18		25	13	16		12	15	12		-	40	20		14	20	17
85	Bima 1	2	2	13		10	4	13		20	18	34		5	5	12		23	6	12
86	Bima 4	8	10	16		40	3	35		18	20	8		-	15	17		10	5	7
87	Fengchan 3	22	26	32		21	22	4		25	15	44		-	13	32		28	21	21
88	Shan 150	70	28	54		5	7	10		20	25	31		37	43	56		18	20	35
89	Shan 229	80	69	61		42	30	38		25	30	29		58	56	53		20	15	48
90	Shan 253	54	45	38		30	22	18		20	15	27		40	-	48		18	18	36
91	Shan 354	13	9	8		13	30	15		10	2	3		8	15	5		10	12	18
92	Shan 512	18	10	6		14	24	3		36	25	41		-	18	8		8	10	27
93	Shan 715	4	2	3		6	2	3		16	15	5		4	7	5		2	5	5
94	Shanmai 509	18	12	10		11	2	7		15	12	18		21	20	10		9	10	27
95	Shanmai 94	26	16	12		22	16	18		22	10	22		22	22	11		10	12	17
96	Shannong78-59	27	28	14		8	6	10		4	6	10		23	22	9		10	10	20
97	Shannong 981	41	34	52		13	37	15		21	13	14		40	36	49		12	15	29
98	Shanyou 225	28	9	15		8	2	10		25	15	15		16	8	15		3	2	4
99	Wunong 148	3	4	-		18	-	13		26	20	13		17	10	-		10	8	30
100	Xiaoyan 22	8	2	20		2	2	2		15	15	6		18	6	25		5	9	19
101	Xiaoyan 54	6	26	26		4	11	3		15	10	6		10	20	28		2	5	5
102	Xiaoyan 6	12	21	15		5	3	2		15	5	32		12	14	18		6	6	5
103	Xiaoyan 81	16	20	21		7	16	4		18	8	11		22	21	21		5	4	6
104	Xinong 1376	3	2	10		11	5	8		12	12	11		-	14	13		13	12	30
105	Xinong 2000-7	5	1	10		5	9	18		15	10	14		14	2	14		10	10	18
106	Xinong 291	2	16	4		6	5	5		12	5	12		9	7	3		5	5	9
107	Xinong 88	78	78	69		33	24	29		45	25	31		54	61	70		23	20	49
108	Xinong 979-005	3	1	3		4	3	2		5	15	8		1	4	5		2	3	7
109	Jimai 19	24	36	32		26	14	6		38	30	83		32	42	36		30	11	4
110	Jimai 20	28	12	16		6	17	10		32	25	24		30	12	10		22	13	11
111	Jimai 21	52	52	56		7	10	7		30	25	50		40	60	56		8	10	15
112	Jimai 22	25	20	17		4	19	3		20	20	32		20	20	17		5	4	14
113	Jinan 13	18	14	27		4	14	26		15	15	39		28	26	22		10	12	23
114	Jinan 17	8	22	14		17	10	8		18	12	6		5	-	14		8	8	15
115	Jining 16	38	33	31		30	58	11		20	15	15		44	38	30		14	15	28
116	Liangxing 66	15	4	5		4	3	5		32	20	34		3	6	6		5	3	21
117	Liangxing 99	8	8	11		8	13	2		25	15	55		11	8	9		10	14	21
118	Linmai 2	78	77	82		30	53	74		30	25	41		76	62	78		15	18	35
119	Linmai 4	73	68	54		18	20	38		5	5	8		80	-	60		25	28	52
120	Luami 15	25	20	16		30	28	22		18	15	35		20	14	19		6	8	28
121	Lumai 11	24	3	10		7	5	5		22	20	27		21	15	8		13	10	20
122	Lumai 14	10	5	7		13	28	16		21	18	27		8	8	7		6	5	15
123	Lumai 21	36	27	26		16	23	9		35	25	75		41	42	26		8	15	16
124	Lumai 23	47	50	47		2	2	6		40	30	11		40	40	-		5	5	13
125	Lumai 5	52	34	48		9	39	25		65	50	29		56	52	51		15	16	31
126	Lumai 6	20	32	40		13	10	20		50	45	67		12	18	32		5	4	14
127	Lumai 7	9	20	14		5	7	6		42	25	59		-	10	20		4	3	15
128	Lumai 8	30	46	50		30	36	28		25	15	64		42	40	54		28	25	49
129	Lumai 9	46	15	46		37	45	55		5	12	15		50	46	46		20	15	40
130	Luyuan 502	5	19	16		10	5	4		18	15	27		3	14	19		10	8	16
131	PH82-2	8	22	12		13	3	6		10	5	7		17	-	18		3	7	4
132	Shannong 20	4	12	6		5	8	5		40	30	79		-	10	4		3	4	9
133	Taishan 1	67	77	86		70	76	76		55	30	67		76	-	80		45	55	84
134	Taishan 5	26	61	57		64	32	12		32	25	60		32	36	53		30	18	76
135	Wennong 14	40	24	25		10	3	7		64	40	12		31	28	20		5	5	17
136	Wennong 5	25	12	12		6	12	28		33	15	49		-	11	11		12	10	19
137	Yannong 15	18	28	11		17	10	18		15	18	17		14	16	10		12	14	30
138	Yannong 18	40	14	8		38	50	36		18	20	64		28	22	15		20	26	29
139	Yannong 19	2	1	5		2	6	6		20	15	7		4	15	8		2	2	8
140	Zimai 12	21	33	9		4	3	5		22	20	49		25	30	13		5	3	9
141	Zixuan 2	18	8	7		5	2	2		15	25	14		7	9	14		3	5	13
142	Jinmai 61	7	6	12		11	11	2		21	16	21		11	11	13		5	6	13
143	Linhan 2	35	58	27		17	18	3		36	30	36		-	28	27		9	13	25
144	Linkang 12	63	42	40		13	80	60		30	20	67		40	28	50		25	28	58
145	Aca 601	70	15	14		18	17	37		15	15	36		34	12	10		20	22	28
146	Aca 801	9	6	7		3	3	20		6	4	11		3	2	6		19	20	20
147	Klein Flecha	2	1	2		5	2	16		10	20	5		2	2	3		4	3	6
148	Klein Jabal 1	9	2	5		3	2	12		5	3	7		8	-	7		9	2	2
149	Nidera Baguette 10	7	9	14		31	9	38		29	20	26		15	25	11		26	6	23
150	Nidera Baguette 20	4	2	1		3	2	8		15	5	5		2	1	1		5	2	2
151	Prointa Colibr 1	2	2	8		10	20	3		10	5	6		4	17	9		10	28	18
152	Sunstate	20	58	31		14	24	13		12	8	8		22	33	30		15	21	7
153	Abbondanza	5	6	8		34	2	7		10	8	15		10	7	10		26	9	16
154	Barra	1	1	4		2	2	2		3	4	5		-	2	2		3	2	4
155	Dorico	39	25	29		33	35	25		20	25	48		34	-	37		33	25	18
156	Funo	11	5	28		25	25	34		15	15	33		22	31	28		20	9	14
157	Genio	15	2	10		41	15	6		18	10	5		17	13	6		4	28	16
158	Lampo	36	43	30		27	28	21		40	26	39		35	54	-		32	22	22
159	Libero	48	60	50		31	7	30		25	19	58		64	54	54		30	32	19
160	Mantol	53	28	25		23	24	23		18	18	15		30	38	33		28	13	10
161	Sagittario	4	1	2		2	13	8		20	15	10		2	5	5		3	6	4
162	Kanto 107	64	81	43		35	31	28		55	35	59		-	47	40		31	22	40
163	Kitanokaori	1	1	1		3	2	2		5	8	5		2	2	1		1	2	2
164	Norin 61	4	6	8		51	6	12		6	4	5		6	10	10		21	13	5
165	Norin 67	6	2	2		2	2	2		2	2	11		-	1	2		2	6	4
166	Hk1/6/Nvsr3/5/Bez/Tvr/5/Cfn/Bez//Su92/Ci13645/3Nai60	4	4	7		5	18	10		50	5	72		7	-	2		15	4	7
