# Supplementary material for: Genome-wide association mapping of black point reaction in common wheat (Triticum aestivum L.)
Source: BMC Plant Biol. 2017 Nov 23;17:220. doi: 10.1186/s12870-017-1167-3 (PMC5701291; doi:10.1186/s12870-017-1167-3)
Supplement: Supplementary file 7 — Marker-trait associations (MTAs) for black point reaction in 166 wheat accessions analyzed by the mixed linear model (MLM) in Tassel v5.0. (XLSX 80 kb) [file 12870_2017_1167_MOESM7_ESM.xlsx]

## Sheet: Sheet1
Additional file 7: Table S4 Marker-trait associations (MTAs) for black point reaction in 166 wheat accessions analyzed by the mixed linear model (MLM) in Tassel v5.0
Environment a	SNP marker b	Chromosome	Physical interval c (bp)		Favorable allele	P-value	R2 d (%)
E3	AX_111689565	1A	533846712	5.33847e+08	G	0.000431423	9.90933
E3	AX_111040642	1A	5.33853e+08	533852625	C	0.000294255	9.79571
E3	AX_111026058	1A	534454801	534454871	G	0.000567691	9.50297
E3	AX_111454221	1A	534528144	5.34528e+08	C	0.000775458	9.28398
E5	AX_111004765	1B	614866511	614866581	C	0.000842098	8.4075
E5	AX_109516641	1B	614982770	614982840	C	0.00055649	8.97512
E3	AX_110692154	1D	417106881	417106811	G	0.000691643	10.391
E2	AX_110567094	2A	706992009	706992079	C	0.000327094	9.68897
E2	AX_108889316	2A	706994329	706994399	G	0.000438375	9.11393
E2	AX_111015987	2A	706996931	706997001	C	0.000487031	9.14085
E2	AX_110421754	2A	706998885	706998955	G	0.000569921	8.96187
E2	AX_110052084	2A	706999537	706999607	T	0.00032837	9.64405
E2	AX_111484643	2A	706999606	706999676	C	0.000404938	9.11455
E2	AX_110033325	2A	707012417	707012487	C	0.000399909	9.37474
E2	AX_108741823	2A	707032744	707032814	G	0.00038117	9.41981
E2	AX_108763219	2A	707038327	707038397	C	0.000815676	8.19585
E2	AX_111466386	2A	707039228	707039298	G	0.000437695	9.29441
E2	IWB12332	2A	707040172	707040272	A	0.00039439	9.63072
BLUP	IWB12332	2A	707040172	707040272	A	0.000955928	8.22714
E2	AX_111450487	2A	707063408	707063478	C	0.000450119	8.96107
E2	AX_111732628	2A	707063532	707063602	G	0.000176541	10.3701
E2	AX_108990643	2A	707063921	707063991	G	0.000256982	9.913
E2	AX_108790234	2A	707068746	707068676	C	0.000462847	9.24771
E2	AX_109878459	2A	707068784	707068714	G	0.00033708	9.67101
E2	AX_109304988	2A	707072993	707072923	G	0.000398339	9.16919
E2	AX_111542191	2A	707073104	707073034	C	0.000400605	9.40731
E2	AX_111504621	2A	708386897	708386967	C	0.000440273	9.32088
BLUP	AX_111504621	2A	708386897	708386967	C	0.000985625	8.17516
E2	AX_109358957	2A	708387318	708387388	G	0.000646276	8.78074
E2	AX_109894399	2A	708990806	708990736	C	0.000703559	8.69779
E2	AX_111528213	2A	708991734	708991664	G	0.000368765	9.29303
E2	IWA5463	2A	709041788	709041588	G	0.000643143	8.84591
E2	AX_111718804	2A	709047752	709047682	C	0.000745935	8.40503
E2	AX_110567074	2A	709047982	709047912	G	0.000599225	8.9527
E2	AX_111177179	2A	709048256	709048186	G	0.000493807	8.91652
E2	AX_109894351	2A	709052463	709052533	G	0.000305031	9.71592
BLUP	AX_109894351	2A	709052463	709052533	G	0.000639589	8.63806
E2	AX_110369889	2A	709054670	709054740	G	0.00020709	10.0916
BLUP	AX_110369889	2A	709054670	709054740	G	0.000515944	8.97331
E2	AX_110055338	2A	709061900	709061970	C	0.000247498	10.1172
BLUP	AX_110055338	2A	709061900	709061970	C	0.000673126	8.81121
E2	AX_111764304	2A	709063281	709063351	G	0.000932115	8.11285
E2	AX_111496675	2A	709065884	709065814	C	0.000526732	8.77974
E2	AX_109971497	2A	709066456	709066386	C	0.000758229	8.32588
E2	AX_111025876	2A	709100034	709100104	C	0.000356037	9.72806
BLUP	AX_111025876	2A	709100034	709100104	C	0.000987896	8.31637
E2	AX_110421122	2A	709100310	709100380	C	0.000856002	8.48237
E2	AX_109822798	2A	709153399	709153329	G	0.000591452	8.88686
E2	AX_111019677	2A	709156006	709155936	C	0.000591452	8.88686
E2	AX_110705233	2A	709156189	709156119	G	0.000430149	9.06044
E2	AX_111089352	2A	709157620	709157550	C	0.000559553	8.78907
E2	AX_111031833	2A	709161047	709160977	C	0.000700895	8.51575
E2	AX_109314961	2A	709185940	709185870	C	0.000849198	8.3972
E2	AX_111676535	2A	709190860	709190930	G	0.000555648	8.96569
E2	AX_111283384	2A	709237659	709237729	G	0.000848581	8.22159
E2	AX_108737470	2A	709244527	709244597	G	0.000618288	8.8174
E2	AX_111620476	2A	709253282	709253352	C	0.00045428	9.27111
E2	AX_111136221	2A	709390311	709390381	C	0.000520613	9.02879
E2	AX_109426186	2A	709397117	709397187	G	0.000561755	8.95415
E2	AX_110453543	2A	709400859	709400929	G	0.000569849	8.8283
E2	AX_109456552	2A	709414790	709414860	C	0.000544931	8.95726
E2	AX_109847924	2A	709416227	709416297	C	0.000385666	9.42715
BLUP	AX_109847924	2A	709416227	709416297	C	0.000910888	8.22885
E2	AX_111449383	2A	709417668	709417738	G	0.000850176	8.30737
E2	AX_111688284	2A	709417884	709417954	C	0.000492143	9.11346
E2	AX_111758133	2A	709418490	709418560	C	0.000850176	8.30737
E2	AX_109425206	2A	709419137	709419207	G	0.00059923	8.78708
E2	AX_108879642	2A	709420730	709420800	C	0.000561755	8.95415
E2	AX_111457485	2A	709579833	709579763	C	0.000374654	9.50012
BLUP	AX_111457485	2A	709579833	709579763	C	0.000889303	8.18046
E2	AX_108878043	2A	709581848	709581778	G	0.000482043	8.94788
BLUP	AX_108878043	2A	709581848	709581778	G	0.000907386	8.11766
E2	AX_109043191	2A	709582201	709582131	C	0.000567944	9.08224
E2	AX_111481765	2A	709583473	709583403	G	0.000400846	9.34905
E2	AX_110907304	2A	709583517	709583447	G	0.000517466	8.76366
E2	AX_109915489	2A	709583603	709583533	G	0.000875618	8.41171
E2	AX_109363158	2A	709583798	709583728	G	0.000606165	8.85607
E2	AX_110381814	2A	709583969	709583899	G	0.000516053	8.96918
E2	AX_109993536	2A	709584188	709584118	C	0.000924117	8.4033
E2	AX_111131168	2A	709587258	709587188	C	0.000836613	8.40115
E2	AX_111512257	2A	709606653	709606583	C	0.000587122	8.88068
E2	AX_110575885	2A	709606741	709606671	C	0.000767258	8.26602
E2	AX_111001194	2A	709607001	709606931	C	0.000606776	8.87136
E2	AX_109271372	2A	709626047	709626117	G	0.000459549	9.2589
E2	AX_110457737	2A	709636922	709636992	G	0.000838075	8.09726
E2	AX_108772729	2A	709693799	709693869	G	0.000581063	9.15327
E2	AX_109037535	2A	709698600	709698670	C	0.000184573	10.7501
BLUP	AX_109037535	2A	709698600	709698670	C	0.000542263	9.28148
E5	AX_109037535	2A	709698600	709698670	C	0.000704174	8.90722
E2	AX_111638981	2A	709700870	709700940	C	0.000229732	9.94447
BLUP	AX_111638981	2A	709700870	709700940	C	0.000642036	8.46215
E2	IWB59866	2A	709711942	709711842	A	0.000961245	7.96494
E2	AX_109522844	2A	709714058	709714128	G	0.000104839	12.1742
E4	AX_109522844	2A	709714058	709714128	G	0.000311697	10.7699
BLUP	AX_109522844	2A	709714058	709714128	G	0.000122161	12.2069
E5	AX_109522844	2A	709714058	709714128	G	0.000145865	11.9805
E2	AX_111460890	2A	709716110	709716170	C	0.000510391	8.97604
E2	AX_110554180	2A	709732700	709732770	G	0.000716027	8.38779
E2	AX_108955020	2A	709733775	709733845	T	0.000606165	8.85607
E2	AX_110568768	2A	709735513	709735583	G	0.000679111	8.4351
E2	AX_108801368	2A	709735722	709735792	C	0.000952023	8.30844
E2	AX_109595208	2A	709747415	709747485	G	0.000591452	8.88686
E2	AX_111531106	2A	709747480	709747550	G	0.000511089	8.78119
E2	AX_109944303	2A	709753240	709753310	C	0.000555648	8.96569
E2	AX_110525424	2A	709753534	709753604	G	0.000561755	8.95415
E2	AX_110538094	2A	709768775	709768845	G	0.000745368	8.61475
E2	AX_108768647	2A	709768931	709769001	C	0.000410872	9.31343
E2	AX_109412582	2A	709769135	709769205	C	0.000347532	9.3289
E2	AX_110395899	2A	709770837	709770907	C	0.000982971	7.88321
E2	AX_109572155	2A	709770877	709770947	G	0.000498535	8.88632
E2	AX_109398510	2A	709776266	709776336	T	0.000721197	8.64345
E2	AX_109466125	2A	709821060	709820990	C	0.000391673	9.19709
E2	AX_108781083	2A	709822270	709822200	G	0.000618413	8.81952
E2	AX_111071691	2A	709822675	709822605	C	0.000624278	8.87935
E2	AX_111055807	2A	709822739	709822669	T	0.000397406	9.1954
BLUP	AX_111055807	2A	709822739	709822669	T	0.000964973	7.91646
E2	AX_94521778	2A	709837483	709837553	C	0.000475775	9.14611
E2	AX_110412038	2A	709840282	709840212	G	0.000229649	10.1365
BLUP	AX_110412038	2A	709840282	709840212	G	0.000897349	8.16315
E5	AX_110412038	2A	709840282	709840212	G	0.000908992	8.13802
E2	AX_110950350	2A	709859154	709859082	T	0.000555648	8.96569
E2	AX_109816790	2A	710096343	710096273	C	0.000763153	8.51168
E2	AX_110930667	2A	710267008	710267078	C	0.000517466	8.76366
E2	AX_110093670	2A	710267322	710267392	G	0.000317016	9.90241
BLUP	AX_110093670	2A	710267322	710267392	G	0.000989988	8.2371
E2	AX_110912690	2A	710454246	710454316	G	0.000314717	9.4705
BLUP	AX_110912690	2A	710454246	710454316	G	0.000613644	8.52314
E5	AX_110912690	2A	710454246	710454316	G	0.000944283	7.91922
E2	AX_110919499	2A	711032532	711032602	G	0.000464848	9.21322
E4	AX_110919499	2A	711032532	711032602	G	0.000578993	8.89407
BLUP	AX_110919499	2A	711032532	711032602	G	0.000485328	9.16372
E2	AX_109880924	2A	711078083	711078013	G	0.00011504	14.6752
E5	AX_109880924	2A	711078083	711078013	G	0.00023305	12.961
E2	AX_111128739	2A	711079014	711078944	G	0.000803172	8.83522
E2	AX_109909564	2A	711080040	711079970	C	0.000298017	9.61131
BLUP	AX_109909564	2A	711080040	711079970	C	0.000889918	8.0221
E2	AX_109838627	2A	711080241	711080171	C	0.00062074	8.64721
E4	AX_110395074	2A	711475587	711475517	C	0.000199073	10.2242
E2	AX_110395074	2A	711475587	711475517	C	0.000259592	9.85718
E1	AX_110395074	2A	711475587	711475517	C	0.000606701	8.59724
BLUP	AX_110395074	2A	711475587	711475517	C	0.000135271	10.7749
E5	AX_110395074	2A	711475587	711475517	C	0.000922082	7.99764
E2	AX_109990280	2A	711508808	711508878	G	0.000666443	8.55068
E4	AX_110425416	2A	711526176	711526246	G	0.000423047	9.19402
E1	AX_110425416	2A	711526176	711526246	G	0.000750987	8.48465
E2	AX_111033639	2A	711526603	711526673	G	0.000334389	10.3213
BLUP	AX_111033639	2A	711526603	711526673	G	0.000859704	9.13771
E2	AX_108753464	2A	711527585	711527655	C	0.000551218	9.34217
E2	AX_109305950	2A	711536665	711536735	G	0.000383686	9.95283
BLUP	AX_109305950	2A	711536665	711536735	G	0.000884836	9.05489
E2	AX_110017591	2A	711536951	711537021	C	0.000105088	12.2293
E4	AX_110017591	2A	711536951	711537021	C	0.000676326	10.7177
BLUP	AX_110017591	2A	711536951	711537021	C	0.000227959	11.6058
E5	AX_110017591	2A	711536951	711537021	C	0.000467092	9.67928
E2	AX_111640691	2A	711538876	711538946	C	0.00040851	9.93263
BLUP	AX_111640691	2A	711538876	711538946	C	0.000826527	9.33321
E2	AX_111714143	2A	711539468	711539538	G	8.24542e-05	12.8634
E4	AX_111714143	2A	711539468	711539538	G	0.000415369	11.5152
E1	AX_111714143	2A	711539468	711539538	G	0.00079494	10.0106
BLUP	AX_111714143	2A	711539468	711539538	G	0.000141636	12.6011
E5	AX_111714143	2A	711539468	711539538	G	0.000363623	10.2146
E2	AX_109435798	2A	711540834	711540904	G	0.000235807	10.7731
BLUP	AX_109435798	2A	711540834	711540904	G	0.000529204	9.94294
E2	AX_111508262	2A	711540879	711540949	G	0.000331732	10.3303
BLUP	AX_111508262	2A	711540879	711540949	G	0.000774666	9.29708
E2	AX_110952034	2A	711543479	711543549	C	0.000917422	9.06098
E2	AX_111473982	2A	711551304	711551374	C	0.000330212	9.85359
E2	AX_110628224	2A	711552401	711552471	G	0.000597307	9.57008
E2	AX_111730648	2A	711553009	711553079	G	0.000555648	8.96569
E2	AX_109005124	2A	711553982	711554052	G	0.000700128	8.69433
E2	AX_111102544	2A	711640784	711640714	G	0.000580967	8.89608
E2	AX_111518195	2A	711641159	711641089	G	0.000711829	8.45652
E2	AX_111576603	2A	711644080	711644010	C	0.000237568	10.4439
BLUP	AX_111576603	2A	711644080	711644010	C	0.000629345	9.29907
E2	AX_109401893	2A	711647515	711647445	T	0.000492076	9.26861
E2	AX_111049754	2A	711854613	711854683	C	0.000134176	11.789
E4	AX_111049754	2A	711854613	711854683	C	0.000787127	9.90414
BLUP	AX_111049754	2A	711854613	711854683	C	0.000261419	11.1271
E5	AX_111049754	2A	711854613	711854683	C	0.000594741	9.26174
E2	AX_110485925	2A	711861602	711861672	G	0.000344338	10.0822
BLUP	AX_110485925	2A	711861602	711861672	G	0.000768553	9.19439
E2	AX_108894049	2A	711876377	711876307	C	0.000130203	11.3838
BLUP	AX_108894049	2A	711876377	711876307	C	0.000502523	9.05686
E2	AX_110934476	2A	711932143	711932213	G	0.000545516	9.12403
E2	AX_109433418	2A	711932665	711932735	G	0.000660817	8.4943
E2	AX_111018309	2A	711958517	711958587	C	0.00096948	8.44127
E2	AX_108819948	2A	711958565	711958635	C	0.000911886	8.11817
E2	AX_111076301	2A	711960918	711960988	C	0.000854894	8.34168
E2	AX_108937806	2A	711961830	711961900	G	0.000561755	8.95415
E2	AX_111647424	2A	711967131	711967061	C	0.000947906	8.50527
E2	AX_108756384	2A	711967440	711967370	G	0.000496953	9.34811
E4	AX_108756384	2A	711967440	711967370	G	0.00076536	9.53154
BLUP	AX_108756384	2A	711967440	711967370	G	0.000942384	8.72101
E2	AX_109016209	2A	711972056	711971986	T	0.000166176	12.1416
E4	AX_109016209	2A	711972056	711971986	T	0.000847334	10.5143
BLUP	AX_109016209	2A	711972056	711971986	T	0.000387694	11.1881
E5	AX_109016209	2A	711972056	711971986	T	0.000648717	9.72948
E2	AX_111786023	2A	712031212	712031142	G	0.000821565	9.04268
E2	AX_109511535	2A	712057561	712057631	G	0.000915002	8.65685
E2	AX_110533598	2A	712061342	712061412	G	0.000626369	8.803
E2	AX_109914198	2A	712071013	712071083	G	0.000378395	10.0967
BLUP	AX_109914198	2A	712071013	712071083	G	0.000780444	9.42427
E2	AX_108851454	2A	712100571	712100501	G	0.000387724	10.1855
E5	AX_108851454	2A	712100571	712100501	G	0.000414225	9.79532
E2	AX_109856610	2A	712101145	712101075	G	0.000692681	8.42752
E5	AX_109856610	2A	712101145	712101075	G	0.000780988	8.20788
E2	AX_110461158	2A	712182789	712182719	C	0.000817344	8.14755
E2	AX_111070078	2A	712184429	712184359	G	0.000690296	8.35761
E5	AX_111070078	2A	712184429	712184359	G	0.000805126	8.14189
E1	PPO-A1	2A	712188721	712187200	-	0.000255168	11.6335
E2	PPO-A1	2A	712188721	712187200	-	0.000238768	10.9625
E3	PPO-A1	2A	712188721	712187200	-	0.000550906	9.27384
E4	PPO-A1	2A	712188721	712187200	-	0.000460218	9.08748
E6	PPO-A1	2A	712188721	712187200	-	0.000375539	9.97321
E2	AX_109843382	2A	712195409	712195479	C	0.00082495	8.20759
E2	AX_108731632	2A	712201699	712201769	C	0.000541101	9.36886
E2	AX_108836275	2A	712202165	712202235	C	0.0004473	9.26311
BLUP	AX_108836275	2A	712202165	712202235	C	0.000865882	8.33057
E2	AX_110472788	2A	712227526	712227596	G	0.000600698	9.15844
E2	AX_111510217	2A	712235739	712235669	C	6.92072e-05	13.5845
E4	AX_111510217	2A	712235739	712235669	C	0.000867125	10.2459
BLUP	AX_111510217	2A	712235739	712235669	C	0.000255168	11.6335
E5	AX_111510217	2A	712235739	712235669	C	0.000453491	9.90027
E2	AX_111757364	2A	712237905	712237975	G	0.000751764	9.12346
E2	AX_110062125	2A	712238793	712238863	G	0.000425086	9.86547
BLUP	AX_110062125	2A	712238793	712238863	G	0.000988534	8.98548
E2	AX_109465981	2A	712239612	712239682	G	0.000238768	10.9625
BLUP	AX_109465981	2A	712239612	712239682	G	0.00094013	9.10297
E2	AX_110937000	2A	712239692	712239762	C	0.000536737	8.86417
E2	AX_108777129	2A	712302534	712302604	C	0.000484094	9.66206
E2	AX_108734049	2A	712302685	712302755	T	0.000381455	9.4986
BLUP	AX_108734049	2A	712302685	712302755	T	0.000771929	8.53512
E2	AX_108974175	2A	712306616	712306686	C	0.000550906	9.27384
E2	AX_110619161	2A	712308517	712308587	T	0.000663992	8.49485
E2	AX_110629038	2A	712310867	712310937	C	0.000460218	9.08748
E4	AX_110629038	2A	712310867	712310937	C	0.000675369	8.3994
E1	AX_110629038	2A	712310867	712310937	C	0.000776756	8.20444
BLUP	AX_110629038	2A	712310867	712310937	C	0.00045555	8.99957
E2	AX_108758131	2A	712312140	712312210	T	0.000375539	9.97321
BLUP	AX_108758131	2A	712312140	712312210	T	0.000867648	9.04033
E2	AX_109955709	2A	712312954	712313024	C	0.000226517	10.896
E4	AX_109955709	2A	712312954	712313024	C	0.000834038	9.09824
BLUP	AX_109955709	2A	712312954	712313024	C	0.000602892	9.42815
E2	AX_109270384	2A	712317967	712318037	C	0.000152891	11.5881
E4	AX_109270384	2A	712317967	712318037	C	0.000589201	10.7879
BLUP	AX_109270384	2A	712317967	712318037	C	0.000301931	11.0417
E5	AX_109270384	2A	712317967	712318037	C	0.000641477	9.15725
E2	AX_111120348	2A	712333309	712333239	C	0.000542579	9.43397
BLUP	AX_111120348	2A	712333309	712333239	C	0.00082806	9.208
E2	AX_111216182	2A	712335086	712335016	G	0.000626469	9.1989
E2	AX_111487869	2A	712344234	712344164	C	0.000729915	8.46527
E2	AX_110128752	2A	712419134	712419064	G	0.000338938	10.6006
E5	AX_110128752	2A	712419134	712419064	G	0.000888056	9.25796
E2	AX_110128492	2A	712515787	712515717	C	0.000645911	9.08822
E2	AX_109363695	2A	712516140	712516070	C	0.000724979	8.29558
E2	AX_109396965	2A	712517012	712516942	C	0.000248682	10.8209
BLUP	AX_109396965	2A	712517012	712516942	C	0.000653535	9.63925
E2	AX_111063890	2A	712517738	712517668	C	0.000462416	10.0752
E2	AX_111240613	2A	712519311	712519241	C	0.000761061	8.26451
E2	AX_110628883	2A	712542362	712542292	G	0.000632122	8.7888
E5	AX_110628883	2A	712542362	712542292	G	0.000975829	8.38374
E2	AX_110971135	2A	712545384	712545314	C	0.00087304	8.35266
E2	AX_109461531	2A	712547653	712547583	C	0.000191592	11.2685
BLUP	AX_109461531	2A	712547653	712547583	C	0.000686341	9.58074
E5	AX_109461531	2A	712547653	712547583	C	0.000780617	8.88166
E2	AX_89362189	2A	712553412	712553342	G	0.000756532	8.59763
E2	AX_109548563	2A	712554696	712554626	C	0.000489857	9.32641
E4	AX_109548563	2A	712554696	712554626	C	0.000954061	8.62847
BLUP	AX_109548563	2A	712554696	712554626	C	0.000770125	8.83617
E2	AX_110464185	2A	712560731	712560661	C	0.000249022	9.8446
E4	AX_110464185	2A	712560731	712560661	C	0.0005001	8.85191
BLUP	AX_110464185	2A	712560731	712560661	C	0.00051847	8.79235
E2	AX_110950551	2A	712560905	712560835	C	0.000616574	8.57188
E2	AX_110444384	2A	712572209	712572139	G	0.000467956	9.21384
E5	AX_110444384	2A	712572209	712572139	G	0.00054238	9.24494
E2	AX_109341713	2A	712572497	712572427	C	0.0004277	9.74644
E2	AX_109007502	2A	712572946	712572876	G	0.000511149	8.87162
E2	AX_109863956	2A	712576906	712576976	C	0.000990672	8.67335
E2	AX_111467519	2A	712588365	712588435	G	0.000782253	8.18224
E2	AX_111154961	2A	712700688	712700618	G	0.000280168	9.94146
E5	AX_109995785	2A	712707316	712707246	C	0.000652582	8.74427
E2	AX_108766480	2A	712707434	712707364	C	0.000269185	9.74014
E2	AX_110531302	2A	712721019	712720949	C	0.000561446	9.22836
E2	AX_109968180	2A	712793071	712793141	T	0.00097475	7.97164
E2	AX_109341718	2A	712803880	712803950	G	0.000403801	9.71028
E2	AX_110465479	2A	713189715	713189645	C	0.000858958	8.38855
E5	AX_111635506	2A	744914808	744914738	G	0.000310977	9.64974
E3	AX_111141439	2B	139800549	139800619	C	0.000673686	8.42101
E3	AX_110539294	2B	140515920	140515850	G	0.000544504	8.76218
E2	AX_109573499	2B	554459039	554458969	C	4.62479e-05	13.2708
E5	AX_109573499	2B	554459039	554458969	C	0.000101029	12.3684
BLUP	AX_109573499	2B	554459039	554458969	C	0.000302719	10.7238
E3	AX_111059888	2B	698081777	698081707	G	0.000282327	9.65389
E3	AX_108821417	2B	698205652	698205722	G	0.000894418	8.15391
E3	AX_111543851	2B	698205756	698205826	G	0.000499413	8.82385
E3	AX_108808846	2B	699293152	699293082	G	0.000933316	8.48072
E3	AX_108793321	2B	699351354	699351424	C	0.000933316	8.48072
E3	AX_109447201	2B	699871525	699871455	G	0.000943575	8.46945
E2	AX_111726943	2B	711056278	711056208	G	0.000200356	11.2333
E4	AX_111726943	2B	711056278	711056208	G	0.000501543	11.4822
BLUP	AX_111726943	2B	711056278	711056208	G	0.000347693	11.0188
E5	AX_111726943	2B	711056278	711056208	G	0.000726093	9.16424
E2	IWB38412	2B	712721679	712721579	A	0.000542949	8.83575
E2	AX_95658335	2D	573970301	573970231	C	0.000569205	8.66933
E4	AX_109315480	3A	8604169	8604099	C	0.000390268	9.94245
E2	AX_109315480	3A	8604169	8604099	C	0.0007813	8.6159
BLUP	AX_109315480	3A	8604169	8604099	C	0.000240561	10.3772
E5	AX_109315480	3A	8604169	8604099	C	0.000291036	9.91906
E2	AX_110912684	3A	8849174	8849104	C	0.000629256	8.71147
E5	AX_110912684	3A	8849174	8849104	C	0.000863765	8.29973
E2	AX_109364086	3A	8853750	8853820	T	0.000643522	8.52411
E2	AX_86170051	3A	8866777	8866707	C	0.000895293	9.41489
BLUP	AX_86170051	3A	8866777	8866707	C	0.000824793	9.95075
E4	AX_110418374	3A	9572467	9572537	G	0.000617417	8.89857
BLUP	AX_110418374	3A	9572467	9572537	G	0.000855117	8.39262
E4	AX_111053669	3A	9605904	9605974	G	0.00087612	9.42776
E4	AX_110385812	3A	9814103	9814173	C	0.000782308	8.33393
E4	AX_109006304	3A	9815055	9815125	G	0.000470313	8.98214
E4	AX_111166713	3A	9815190	9815260	C	0.000635226	8.64316
E4	AX_111556924	3A	9821960	9822030	C	0.000735019	8.37744
E4	AX_110988648	3A	10169820	10169750	C	0.000664848	8.55886
E4	AX_111137978	3A	10218297	10218227	C	0.000517914	8.79381
E4	AX_111070325	3A	10354631	10354561	G	0.000715927	9.6388
E4	AX_110984706	3A	11070406	11070336	T	0.000980314	7.87465
E4	AX_108836247	3A	12425710	12425640	C	0.000559515	8.78397
E1	AX_108836247	3A	12425710	12425640	C	0.000787982	8.26053
BLUP	AX_108836247	3A	12425710	12425640	C	0.000730298	8.38658
E4	AX_109280329	3A	12426451	12426381	C	0.000486129	8.87169
E1	AX_109280329	3A	12426451	12426381	C	0.000840198	8.09221
BLUP	AX_109280329	3A	12426451	12426381	C	0.000570365	8.63246
E4	AX_89612848	3A	12426842	12426772	G	0.00081731	8.51926
E1	AX_89612848	3A	12426842	12426772	G	0.000977282	8.07083
BLUP	AX_89612848	3A	12426842	12426772	G	0.000987981	8.27023
E4	AX_109847391	3A	12509234	12509164	G	0.000811424	8.33392
BLUP	AX_109847391	3A	12509234	12509164	G	0.000514945	9.00534
E5	AX_109847391	3A	12509234	12509164	G	0.000907821	8.24772
E4	AX_109437011	3A	36088988	36089058	G	0.000376243	12.3968
E1	AX_109437011	3A	36088988	36089058	G	0.000893078	11.0701
E3	AX_109521471	3A	5.21703e+08	521703121	G	0.000116428	10.9486
E3	AX_108968637	3A	522182286	522182356	C	0.000249862	10.0648
E3	AX_109401593	3A	522399714	5.224e+08	C	0.000391807	9.26198
E3	AX_110025072	3A	5.22485e+08	522484829	G	0.000266426	10.2599
E3	AX_109838572	3A	5.22806e+08	522805522	G	0.0007534	9.47666
E3	AX_111187235	3A	618164183	618164253	C	0.00016878	10.5898
E3	AX_111023790	3A	621872318	621872388	G	0.000113367	11.0975
E4	AX_110624639	3A	659979057	659978987	G	0.000988835	8.50023
E4	AX_110535614	3A	660234025	660233955	C	0.000753094	8.24254
E1	AX_109478349	3A	696272275	696272205	C	0.000944776	8.45818
E4	AX_111575503	3B	58648959	58648889	G	0.00096529	8.02081
E4	AX_110162716	3B	58665073	58665143	C	0.000146456	11.0366
E1	AX_110162716	3B	58665073	58665143	C	0.000493182	9.55045
E4	AX_109413382	3B	58686452	58686522	G	0.000353332	9.61241
E4	AX_110090928	3B	58687744	58687814	G	0.000152757	10.8973
E1	AX_110090928	3B	58687744	58687814	G	0.000390161	9.4415
E4	AX_108800849	3B	58689178	58689248	C	0.00046233	9.18461
E4	AX_111645914	3B	58709831	58709761	G	0.000437849	9.14306
E4	AX_108826477	3B	58767930	58768000	C	0.000333777	9.43812
E4	AX_110989153	3B	58771533	58771603	G	0.000660204	8.47994
E4	AX_109059043	3B	58771731	58771801	G	0.000326378	9.41852
E4	AX_111547194	3B	58856442	58856512	G	0.000338456	9.52512
E4	AX_110673120	3B	58866087	58866157	C	0.00049123	8.84608
E4	AX_110370623	3B	58870470	58870540	C	0.000183694	10.3723
E1	AX_110370623	3B	58870470	58870540	C	0.000918737	8.06458
E4	AX_111774576	3B	59108724	59108654	G	0.000945237	7.98298
E4	AX_110128808	3B	59123015	59123085	G	0.000860547	8.1581
E4	AX_111623897	3B	59124825	59124895	G	0.000974818	7.9423
E4	AX_111254501	3B	59212507	59212577	G	0.000632254	8.56412
E4	AX_111833480	3B	59223627	59223557	C	0.000962611	7.95884
E4	AX_110487278	3B	59358049	59358119	G	0.000800484	8.15794
E4	AX_110566002	3B	59369476	59369406	T	0.0005738	8.92454
E4	AX_110049820	3B	59442367	59442297	C	0.000926533	8.00536
E4	AX_109825723	3B	59470212	59470142	C	0.000845277	10.276
E4	AX_109878439	3B	59572968	59573038	C	0.00046167	9.02585
E4	AX_111088706	3B	60280857	60280927	G	0.000926533	8.00536
E4	AX_108872206	3B	60488721	60488791	G	0.000765639	8.2123
E4	AX_108855772	3B	60619581	60619651	C	0.000997846	8.14739
E4	AX_108983105	3B	60623337	60623407	C	0.000967486	8.63392
E4	AX_110069163	3B	60624592	60624662	C	0.000800484	8.15794
E4	AX_109333786	3B	60627946	60628016	T	0.000801407	8.15631
E4	AX_109351957	3B	60628655	60628725	G	0.000926533	8.00536
E4	AX_111589503	3B	60645241	60645311	G	0.00024479	9.9759
E4	AX_109916571	3B	60799007	60799077	G	0.000782222	8.28497
E4	AX_108759712	3B	61115214	61115144	G	0.000926533	8.00536
E4	AX_108963753	3B	61117453	61117383	G	0.000800484	8.15794
E4	AX_111113917	3B	61566756	61566686	G	0.000862817	8.47304
E4	AX_109904126	3B	61570966	61570896	G	0.000926533	8.00536
E4	AX_111007728	3B	61572085	61572015	G	0.00063005	8.93675
E4	AX_111588433	3B	61735429	61735359	G	0.000979121	7.87322
E4	AX_110505732	3B	61834990	61835060	C	0.000110667	11.5699
E1	AX_110505732	3B	61834990	61835060	C	0.000503713	9.13948
E4	AX_109010110	3B	61835643	61835713	C	0.000642383	8.75446
E4	AX_109873022	3B	61841038	61841108	G	0.000856511	8.58973
E4	AX_108937503	3B	62112800	62112870	C	0.000772769	8.42772
E4	AX_111521594	3B	62114896	62114966	G	0.000803881	8.40646
E4	AX_110514341	3B	62143265	62143195	G	0.000765639	8.2123
E4	AX_109498064	3B	62166622	62166692	C	0.000789075	8.52551
E4	AX_109862797	3B	62167407	62167477	C	0.000564953	9.05448
E4	AX_110405062	3B	62877989	62878059	C	0.000802897	8.19086
E4	AX_111511368	3B	62895692	62895622	C	0.000814864	8.18966
E4	AX_111542844	3B	84512366	84512296	C	0.000483564	8.85952
E1	AX_111542844	3B	84512366	84512296	C	0.000620364	8.5078
E4	AX_111452231	3B	96937729	96937659	G	0.000705551	8.39325
E1	AX_111452231	3B	96937729	96937659	G	0.000878095	8.07776
E1	AX_111631901	3B	100356066	100356136	G	0.00073849	8.26542
E4	AX_109492047	3B	471799243	471799313	C	0.000926533	8.00536
E4	AX_111000944	3B	688557234	688557304	G	0.000874548	8.74538
E4	AX_108791210	3B	688602334	688602404	C	0.000956049	7.99425
E4	AX_109524595	3B	689356618	689356548	G	0.000493628	9.7256
BLUP	AX_109524595	3B	689356618	689356548	G	0.000689576	9.14937
E4	AX_109846741	3B	689373050	689372980	G	0.000678857	10.0176
E4	AX_109975061	3B	690687230	690687160	C	0.000855628	8.8445
E4	AX_86172877	3B	691337790	691337720	C	0.000763762	9.04129
E4	AX_110557422	3B	691450784	691450714	G	0.000303271	10.0645
E1	AX_110557422	3B	691450784	691450714	G	0.000876459	8.43898
BLUP	AX_110557422	3B	691450784	691450714	G	0.000719724	8.56337
E4	AX_109319345	3B	691456020	691456090	C	0.000603154	9.62344
E4	AX_109831184	3B	691462919	691462989	G	0.000687006	9.1915
E4	AX_110490964	3B	691844046	691843976	G	0.00095803	8.96427
E4	AX_110364402	3B	691963979	691963909	C	0.000452445	8.99571
E4	AX_108828210	3B	691964755	691964685	G	0.000465029	9.88362
E4	AX_110739223	3B	691967035	691966965	G	0.000710256	10.0295
E4	AX_110363086	3B	692097779	692097849	G	0.000979742	9.12212
E4	AX_110406977	3B	692098692	692098762	G	0.000282211	10.5969
BLUP	AX_110406977	3B	692098692	692098762	G	0.000771719	8.86642
E4	AX_111652422	3B	692145925	692145995	G	0.000997619	8.94757
E4	AX_109992864	3B	692146305	692146375	C	0.000566379	9.82379
E4	AX_110908194	3B	692199980	692200050	G	0.000829116	8.14755
E4	AX_108765362	3B	692515920	692515990	C	0.000865402	8.91738
E4	AX_95098452	3B	692516114	692516044	C	0.000417981	9.48427
E4	AX_110939381	3B	692534382	692534312	C	0.000941666	9.21899
E4	AX_110425740	3B	692605697	692605627	G	0.000914243	8.72492
E4	AX_110395397	3B	692657565	692657495	C	0.000256168	10.043
BLUP	AX_110395397	3B	692657565	692657495	C	0.000699137	8.45658
E4	AX_111579850	3B	692660517	692660447	C	0.000833645	8.13598
E4	AX_108728620	3B	692664922	692664852	C	0.000590623	8.87172
E4	AX_110381719	3B	692666297	692666227	C	0.000836275	9.23297
BLUP	AX_110381719	3B	692666297	692666227	C	0.000991114	8.81092
E4	AX_111651485	3B	692671474	692671404	G	0.000532402	9.52517
E4	AX_109468277	3B	692757587	692757517	C	0.000698353	9.2611
E4	AX_108843995	3B	692757621	692757551	G	0.000788938	9.0636
E4	AX_111080933	3B	692757959	692757889	C	0.000568586	9.00116
E4	AX_95087676	3B	692818028	692818098	C	0.0009689	8.94297
E4	AX_108837916	3B	692980567	692980497	G	0.00064907	8.73616
BLUP	AX_108837916	3B	692980567	692980497	G	0.000778033	8.49617
E4	AX_109353400	3B	693150116	693150046	G	0.000396158	10.1573
BLUP	AX_109353400	3B	693150116	693150046	G	0.000661032	9.20843
E4	AX_109949465	3B	693995602	693995672	G	0.000468947	9.00793
BLUP	AX_109949465	3B	693995602	693995672	G	0.000577741	8.70446
E4	AX_109960239	3B	694052613	694052683	C	0.000618766	8.66061
E4	AX_111569179	3B	694057851	694057921	G	0.000531431	9.27025
E4	AX_110017903	3B	694780202	694780132	G	0.000783627	9.04633
E4	AX_109270710	3B	695233480	695233550	G	0.000868041	8.70195
E4	AX_109319389	3B	695235196	695235266	C	0.00016481	11.5207
E1	AX_109319389	3B	695235196	695235266	C	0.000329413	10.3408
BLUP	AX_109319389	3B	695235196	695235266	C	0.000854824	8.87107
E4	AX_111138141	3B	695314760	695314830	C	0.000871644	9.18827
E4	AX_109949130	3B	695637727	695637657	G	0.000336803	9.9187
E1	AX_109949130	3B	695637727	695637657	G	0.000551976	9.15406
E4	AX_108797097	3B	695967481	695967411	G	0.000119675	11.9269
E1	AX_108797097	3B	695967481	695967411	G	0.000398091	9.83635
BLUP	AX_108797097	3B	695967481	695967411	G	0.000889439	8.84071
E4	AX_111832936	3B	697220186	697220256	G	0.000304473	9.86926
E4	AX_110454818	3B	697436916	697436986	G	0.0006244	9.63443
E2	AX_110508469	3B	736635371	736635441	G	0.000550708	9.50778
E4	AX_110941533	3D	4.06609e+06	4.06616e+06	C	0.000412047	9.73791
BLUP	AX_110941533	3D	4.06609e+06	4.06616e+06	C	0.000519422	9.15585
E5	AX_110941533	3D	4.06609e+06	4.06616e+06	C	0.000937441	8.22209
E4	AX_110474652	3D	5.26054e+08	5.26054e+08	C	0.000872807	8.90041
E2	AX_109184806	3D	608248931	608249001	C	0.000320379	9.47434
E3	AX_110611406	4A	625992650	625992580	C	0.000571534	8.68973
E3	AX_109433453	4B	4299450	4299520	G	0.000363119	9.81369
E3	AX_111588617	4B	4300050	4300120	C	0.000681195	9.40963
E3	AX_111757667	4B	4480403	4480333	C	0.000772285	8.84516
E3	AX_110474495	4B	6955343	6955413	C	0.000943446	7.99018
E3	AX_108983386	4B	6961084	6961154	G	0.000881909	9.14771
E3	IWB8794	4B	7027468	7027368	G	0.000167506	10.5322
E3	AX_110096551	4B	243034477	243034407	G	0.000255162	10.2281
E4	AX_109101276	4B	496484726	496484796	T	0.000155171	10.5313
E1	AX_109101276	4B	496484726	496484796	T	0.000193412	10.2602
E2	AX_109101276	4B	496484726	496484796	T	0.000261211	9.90116
BLUP	AX_109101276	4B	496484726	496484796	T	0.000205826	10.178
E2	AX_109886984	4B	502341627	502341697	C	0.000582649	8.59616
E2	AX_111488843	4B	504944902	504944832	T	9.40699e-05	11.2182
E4	AX_111488843	4B	504944902	504944832	T	0.000545264	8.68973
E1	AX_111488843	4B	504944902	504944832	T	0.000695529	8.347
BLUP	AX_111488843	4B	504944902	504944832	T	0.000162446	10.4222
E5	AX_111488843	4B	504944902	504944832	T	0.000748859	8.24336
E4	AX_111195911	4B	508435092	508435022	G	0.000155171	10.5313
E1	AX_111195911	4B	508435092	508435022	G	0.000193412	10.2602
E2	AX_111195911	4B	508435092	508435022	G	0.000261211	9.90116
BLUP	AX_111195911	4B	508435092	508435022	G	0.000205826	10.178
E4	AX_111458828	4B	508543835	508543905	G	0.000155171	10.5313
E1	AX_111458828	4B	508543835	508543905	G	0.000193412	10.2602
E2	AX_111458828	4B	508543835	508543905	G	0.000261211	9.90116
BLUP	AX_111458828	4B	508543835	508543905	G	0.000205826	10.178
E4	AX_110017171	4B	518633868	5.18634e+08	C	0.000147841	10.6406
E1	AX_110017171	4B	518633868	5.18634e+08	C	0.00017707	10.501
E2	AX_110017171	4B	518633868	5.18634e+08	C	0.000259852	9.91288
BLUP	AX_110017171	4B	518633868	5.18634e+08	C	0.000194351	10.3172
E1	AX_89560091	4B	5.18877e+08	518877171	C	6.99829e-06	15.4527
E4	AX_89560091	4B	5.18877e+08	518877171	C	2.23294e-05	13.6326
E2	AX_89560091	4B	5.18877e+08	518877171	C	0.000170651	10.6441
BLUP	AX_89560091	4B	5.18877e+08	518877171	C	2.63829e-05	13.3894
E2	AX_109005821	4B	570349113	570349183	G	0.000729141	8.28565
E2	AX_109888362	4B	574110233	574110303	C	0.000726239	8.3119
E4	AX_111578386	4B	574228575	574228505	G	0.000838408	8.09472
E2	AX_109497520	4B	601929934	601929864	G	0.000869246	8.16366
E4	IWB64319	4B	707849526	707849426	C	0.000635607	8.47364
BLUP	IWB64319	4B	707849526	707849426	C	0.000506493	8.79396
E3	IWB64319	4B	707849526	707849426	C	0.000516833	8.76539
E4	AX_110342115	4D	149959369	149959439	C	0.000617475	8.66613
BLUP	AX_110918858	5A	535588696	535588626	T	0.000816752	8.13388
BLUP	AX_109917586	5A	535659257	5.35659e+08	G	0.000992491	10.4405
BLUP	AX_110993294	5A	535696855	535696785	C	0.000994792	10.3797
E1	AX_111013498	5A	535697446	5.35697e+08	G	0.000389981	10.8162
BLUP	AX_111013498	5A	535697446	5.35697e+08	G	0.000484559	11.4041
E5	AX_111013498	5A	535697446	5.35697e+08	G	0.00095168	10.7194
E1	AX_109316564	5A	5.3578e+08	535780311	G	0.000886433	8.0584
BLUP	AX_109316564	5A	5.3578e+08	535780311	G	0.000883638	8.11857
E5	IWB1065	5A	572256718	572256618	A	0.000709065	9.20276
E5	AX_111545515	5A	591157556	591157626	G	0.000549248	9.19774
E5	AX_108915050	5A	591459167	591459097	C	0.000764197	8.2793
E5	AX_110996595	5A	591463138	591463068	C	0.00081004	8.2138
E5	AX_94576438	5A	591463568	591463498	C	0.000956503	8.04457
E2	AX_109429905	5A	591495987	591496057	G	0.000320681	9.52953
E4	AX_109429905	5A	591495987	591496057	G	0.000551799	8.82565
BLUP	AX_109429905	5A	591495987	591496057	G	0.000792147	8.2791
E5	AX_109429905	5A	591495987	591496057	G	0.000892353	8.15372
E5	AX_111039778	5A	591603585	591603655	G	0.000705583	8.36833
E5	AX_111689152	5A	591618904	591618834	C	0.000572168	8.66199
E5	AX_110461844	5A	591619371	591619301	C	0.000478212	8.87528
E5	AX_111679689	5A	591630265	591630195	G	0.000572168	8.66199
E2	AX_111084195	5A	591642427	591642357	C	0.000700928	8.41616
E2	AX_111559378	5A	591870747	591870677	G	0.000570831	8.77195
E5	AX_110431279	5A	591998103	591998173	C	0.00031414	9.54823
E5	AX_110514258	5A	592021346	592021416	C	0.000763505	8.21621
E4	IWB12839	5A	592036396	592036296	G	0.000190959	10.492
E1	IWB12839	5A	592036396	592036296	G	0.000897784	8.05054
BLUP	IWB12839	5A	592036396	592036296	G	0.000202945	10.2257
E5	IWB12839	5A	592036396	592036296	G	0.000398542	9.29027
E5	AX_109035033	5A	592057857	592057927	C	0.000628456	8.58026
E4	AX_109911218	5A	592201992	592202062	C	0.000364612	9.33345
E2	AX_109911218	5A	592201992	592202062	C	0.000528424	8.75906
BLUP	AX_109911218	5A	592201992	592202062	C	0.000702551	8.3607
E5	IWA2350	5A	592205485	592205285	C	0.000522597	8.74971
E4	IWA2223	5A	592276555	592276708	G	0.000150257	10.6116
BLUP	IWA2223	5A	592276555	592276708	G	0.000145737	10.6375
E5	IWA2223	5A	592276555	592276708	G	0.000442908	9.05919
E5	AX_109902489	5A	592279014	592278944	G	0.000249116	9.85944
E5	AX_95684401	5A	592280194	592280124	G	0.00061596	8.51783
E2	AX_110116751	5A	592281710	592281640	C	0.000292218	9.61435
E4	AX_110116751	5A	592281710	592281640	C	0.000293186	9.67667
E5	AX_110116751	5A	592281710	592281640	C	0.000424927	9.15959
BLUP	AX_110116751	5A	592281710	592281640	C	0.000510444	8.81669
E5	AX_110421206	5A	592285831	592285761	G	0.000302469	9.62378
E5	AX_111632229	5A	592299227	592299297	G	0.000422693	9.0997
E5	AX_110546646	5A	592304409	592304479	C	0.000478212	8.87528
E5	AX_108730409	5A	592305293	592305363	C	0.000507388	8.94817
E4	AX_110708872	5A	592305644	592305714	G	0.000240351	10.0197
E2	AX_110708872	5A	592305644	592305714	G	0.000506983	8.92264
BLUP	AX_110708872	5A	592305644	592305714	G	0.000673471	8.51753
E5	AX_110708872	5A	592305644	592305714	G	0.000732191	8.39838
E5	AX_109647605	5A	592306405	592306475	C	0.000355456	9.36293
E5	AX_108839521	5A	592322534	592322464	C	0.000478212	8.87528
E2	AX_108825729	5A	592401622	592401692	C	0.000285028	9.62159
E4	AX_108825729	5A	592401622	592401692	C	0.000801357	8.17249
E5	AX_108825729	5A	592401622	592401692	C	0.000790396	8.20894
E5	AX_110416181	5A	592404439	592404509	C	0.000319151	9.55954
E5	AX_110931690	5A	592407435	592407365	G	0.000283194	9.69829
E4	AX_110960949	5A	592407922	592407852	C	0.000918181	8.28821
E2	AX_110960949	5A	592407922	592407852	C	0.00092958	8.25784
E5	AX_110960949	5A	592407922	592407852	C	0.000784171	8.43289
E5	AX_110010456	5A	592424496	592424426	C	0.000679997	8.83188
E4	AX_110489701	5A	592433009	592433079	C	0.000387935	9.35884
E2	AX_110489701	5A	592433009	592433079	C	0.000440437	9.10611
E5	AX_110489701	5A	592433009	592433079	C	0.000799905	8.28698
BLUP	AX_110489701	5A	592433009	592433079	C	0.000915442	8.10622
E5	AX_108771731	5A	592515778	592515848	G	0.000303134	9.61638
E5	AX_109440829	5A	592516952	592517022	G	0.000302469	9.62378
E4	AX_110406422	5A	592522162	592522232	C	0.000799702	8.42597
E2	AX_110406422	5A	592522162	592522232	C	0.000806155	8.39725
E5	AX_110406422	5A	592522162	592522232	C	0.000658052	8.60611
BLUP	AX_110406422	5A	592522162	592522232	C	0.000900771	8.09744
E4	AX_110944316	5A	592522836	592522906	G	0.000428385	9.32175
E2	AX_110944316	5A	592522836	592522906	G	0.000456676	9.01812
E5	AX_110944316	5A	592522836	592522906	G	0.000934987	8.09019
BLUP	AX_110944316	5A	592522836	592522906	G	0.000935348	8.08097
E5	AX_108834172	5A	592617566	592617496	C	0.000670022	8.50645
E4	AX_111494958	5A	592618788	592618718	C	0.000799702	8.42597
E2	AX_111494958	5A	592618788	592618718	C	0.000806155	8.39725
E5	AX_111494958	5A	592618788	592618718	C	0.000658052	8.60611
BLUP	AX_111494958	5A	592618788	592618718	C	0.000900771	8.09744
E4	AX_111721697	5A	592620758	592620688	C	0.000314319	9.59889
E2	AX_111721697	5A	592620758	592620688	C	0.000433969	9.08062
BLUP	AX_111721697	5A	592620758	592620688	C	0.000750608	8.30341
E5	AX_111721697	5A	592620758	592620688	C	0.000762066	8.30132
E4	AX_109005758	5A	592621738	592621668	C	0.000632785	8.7203
E2	AX_109005758	5A	592621738	592621668	C	0.000712119	8.53819
E5	AX_109005758	5A	592621738	592621668	C	0.00060222	8.71151
BLUP	AX_109005758	5A	592621738	592621668	C	0.000732915	8.35434
E2	AX_110500347	5A	592621954	592621884	G	0.000419267	9.32694
E4	AX_110500347	5A	592621954	592621884	G	0.000435067	9.30025
E5	AX_110500347	5A	592621954	592621884	G	0.000580849	8.88921
BLUP	AX_110500347	5A	592621954	592621884	G	0.00084514	8.40471
E4	AX_111471391	5A	592622398	592622328	G	0.000219422	9.99184
E2	AX_111471391	5A	592622398	592622328	G	0.000392814	9.17511
BLUP	AX_111471391	5A	592622398	592622328	G	0.000571686	8.62572
E5	AX_111471391	5A	592622398	592622328	G	0.000631155	8.5027
E5	AX_109435061	5A	592679879	592679949	G	0.000596453	9.35709
E4	AX_109476993	5A	592681683	592681613	G	0.000459318	9.26711
E2	AX_109476993	5A	592681683	592681613	G	0.000461983	9.21054
BLUP	AX_109476993	5A	592681683	592681613	G	0.000523872	8.90765
E5	AX_109476993	5A	592681683	592681613	G	0.000531758	8.91661
E5	AX_110957187	5A	592686372	592686302	C	0.000669416	8.56706
E5	AX_110646142	5A	592686672	592686602	C	0.000271725	9.82499
E2	AX_109284590	5A	592689935	592690005	G	0.000292218	9.61435
E4	AX_109284590	5A	592689935	592690005	G	0.000293186	9.67667
E5	AX_109284590	5A	592689935	592690005	G	0.000424927	9.15959
BLUP	AX_109284590	5A	592689935	592690005	G	0.000510444	8.81669
E5	AX_111057198	5A	592819015	592819085	C	0.000302469	9.62378
E5	AX_108803879	5A	593032561	593032491	G	0.000631142	8.70006
E2	AX_109360340	5A	593075559	593075629	G	0.00024774	9.81975
E4	AX_109360340	5A	593075559	593075629	G	0.000407856	9.16921
E5	AX_109360340	5A	593075559	593075629	G	0.000308262	9.55085
BLUP	AX_109360340	5A	593075559	593075629	G	0.000536894	8.73797
E4	AX_110126464	5A	593076147	593076217	C	0.000762938	8.59192
E2	AX_110126464	5A	593076147	593076217	C	0.000786495	8.58891
E5	AX_110126464	5A	593076147	593076217	C	0.000709275	8.65483
BLUP	AX_110126464	5A	593076147	593076217	C	0.000906058	8.23391
E5	AX_109339422	5A	593076665	593076735	G	0.000936838	7.99217
E2	AX_110616927	5A	593082673	593082743	G	0.000339397	9.45153
E4	AX_110616927	5A	593082673	593082743	G	0.000631014	8.76957
E5	AX_110616927	5A	593082673	593082743	G	0.000436403	9.14908
BLUP	AX_110616927	5A	593082673	593082743	G	0.000842888	8.2037
E4	AX_110966247	5A	593119044	593118974	C	9.35242e-05	11.6082
E1	AX_110966247	5A	593119044	593118974	C	0.000531173	8.80557
E2	AX_110966247	5A	593119044	593118974	C	0.000598612	8.82177
BLUP	AX_110966247	5A	593119044	593118974	C	0.000188657	10.385
E5	AX_110966247	5A	593119044	593118974	C	0.000371971	9.44512
E4	AX_109001905	5A	593120703	593120633	C	9.62659e-05	11.5619
E2	AX_109001905	5A	593120703	593120633	C	0.000445017	9.07118
E1	AX_109001905	5A	593120703	593120633	C	0.000986809	8.11037
BLUP	AX_109001905	5A	593120703	593120633	C	0.000255373	10.051
E5	AX_109001905	5A	593120703	593120633	C	0.000315994	9.58348
E4	IWB24094	5A	593120717	593120617	A	3.0535e-05	13.7
E1	IWB24094	5A	593120717	593120617	A	0.00032648	9.86328
E2	IWB24094	5A	593120717	593120617	A	0.000482299	9.20408
BLUP	IWB24094	5A	593120717	593120617	A	4.49737e-05	12.8578
E5	IWB24094	5A	593120717	593120617	A	0.00019862	10.4834
E2	AX_109467895	5A	593120815	593120745	C	0.000999557	8.02976
E5	AX_109467895	5A	593120815	593120745	C	0.000105439	11.3684
BLUP	AX_109467895	5A	593120815	593120745	C	0.000653065	8.61505
E2	AX_94509981	5A	593121024	593120954	C	0.000743026	8.28891
E5	AX_94509981	5A	593121024	593120954	C	9.5207e-05	11.2758
BLUP	AX_94509981	5A	593121024	593120954	C	0.000592777	8.63184
E2	AX_111158914	5A	593121228	593121158	G	0.000924531	8.26219
E5	AX_111158914	5A	593121228	593121158	G	0.000115265	11.1422
BLUP	AX_111158914	5A	593121228	593121158	G	0.000664096	8.60372
E4	AX_111594149	5A	593122172	593122102	C	8.99813e-05	11.6312
E2	AX_111594149	5A	593122172	593122102	C	0.000367915	9.42438
E1	AX_111594149	5A	593122172	593122102	C	0.000736067	8.40824
BLUP	AX_111594149	5A	593122172	593122102	C	0.000184754	10.4592
E5	AX_111594149	5A	593122172	593122102	C	0.000223829	10.2172
E4	AX_109425186	5A	593127147	593127077	C	0.000129823	11.1516
E2	AX_109425186	5A	593127147	593127077	C	0.000886501	8.40876
BLUP	AX_109425186	5A	593127147	593127077	C	0.00038739	9.54826
E5	AX_109425186	5A	593127147	593127077	C	0.000492084	9.28269
E4	AX_109946678	5A	593127469	593127399	G	0.000801825	8.96405
BLUP	AX_109946678	5A	593127469	593127399	G	0.000864622	8.53561
E5	AX_109946678	5A	593127469	593127399	G	0.000870664	8.52156
E4	AX_111125727	5A	593163325	593163395	G	0.000171174	10.3821
E2	AX_111125727	5A	593163325	593163395	G	0.000386833	9.21945
E5	AX_111125727	5A	593163325	593163395	G	0.000205341	10.1071
BLUP	AX_111125727	5A	593163325	593163395	G	0.000255588	9.796
E5	AX_86172361	5A	593173065	593172995	C	0.000202479	10.1038
E4	AX_108749599	5A	593175981	593175911	C	0.00015351	10.6201
E2	AX_108749599	5A	593175981	593175911	C	0.000263124	9.80194
E1	AX_108749599	5A	593175981	593175911	C	0.000796566	8.22522
BLUP	AX_108749599	5A	593175981	593175911	C	0.000248987	9.88462
E5	AX_108749599	5A	593175981	593175911	C	0.000372485	9.36441
E4	AX_108856756	5A	593176811	593176741	G	0.000172713	10.8245
E2	AX_108856756	5A	593176811	593176741	G	0.000664996	8.7424
E1	AX_108856756	5A	593176811	593176741	G	0.000819274	8.26362
BLUP	AX_108856756	5A	593176811	593176741	G	0.000263861	9.99091
E5	AX_108856756	5A	593176811	593176741	G	0.000344428	9.66516
E4	AX_109883517	5A	593177546	593177476	G	0.000346296	10.5429
BLUP	AX_109883517	5A	593177546	593177476	G	0.000760456	8.96921
E4	AX_110034913	5A	593226233	593226303	T	7.7719e-05	11.8898
E2	AX_110034913	5A	593226233	593226303	T	0.000172933	10.6263
E1	AX_110034913	5A	593226233	593226303	T	0.000602416	8.70849
BLUP	AX_110034913	5A	593226233	593226303	T	0.000124515	11.0757
E5	AX_110034913	5A	593226233	593226303	T	0.000160991	10.7906
E4	AX_110960946	5A	593226285	593226355	C	0.000145697	11.2819
E2	AX_110960946	5A	593226285	593226355	C	0.000617617	8.87257
BLUP	AX_110960946	5A	593226285	593226355	C	0.00036094	9.84857
E5	AX_110960946	5A	593226285	593226355	C	0.000460692	9.28816
E2	AX_110598597	5A	593242139	593242209	G	0.000878948	8.16864
E5	AX_110598597	5A	593242139	593242209	G	7.98777e-05	11.6953
BLUP	AX_110598597	5A	593242139	593242209	G	0.000680626	8.54363
E4	AX_108830529	5A	593244699	593244769	C	0.000136101	11.1155
E2	AX_108830529	5A	593244699	593244769	C	0.000489766	9.08671
E5	AX_108830529	5A	593244699	593244769	C	0.000287422	9.91123
BLUP	AX_108830529	5A	593244699	593244769	C	0.000317375	9.83587
E5	AX_110378212	5A	593247947	593247877	G	0.000128192	10.9253
BLUP	AX_110378212	5A	593247947	593247877	G	0.000792687	8.32098
E4	AX_109856317	5A	593251103	593251033	C	0.000217846	10.5337
E2	AX_109856317	5A	593251103	593251033	C	0.000787481	8.52924
BLUP	AX_109856317	5A	593251103	593251033	C	0.000324239	9.73469
E5	AX_109856317	5A	593251103	593251033	C	0.00037016	9.5729
E4	AX_110588084	5A	593251845	593251915	G	0.000119945	11.3125
E2	AX_110588084	5A	593251845	593251915	G	0.000422676	9.29753
E1	AX_110588084	5A	593251845	593251915	G	0.000893792	8.1907
BLUP	AX_110588084	5A	593251845	593251915	G	0.000243765	10.1805
E5	AX_110588084	5A	593251845	593251915	G	0.000270777	10.0333
E5	AX_109836362	5A	593252312	593252382	G	0.000329843	9.75283
E4	AX_109460065	5A	593252756	593252826	C	0.000293782	9.64225
E2	AX_109460065	5A	593252756	593252826	C	0.000595741	8.60936
BLUP	AX_109460065	5A	593252756	593252826	C	0.000675938	8.43633
E5	AX_109460065	5A	593252756	593252826	C	0.000817636	8.13534
E4	AX_110361208	5A	593253149	593253219	C	8.55141e-05	11.6847
E2	AX_110361208	5A	593253149	593253219	C	0.000319104	9.58818
E1	AX_110361208	5A	593253149	593253219	C	0.00076106	8.36356
BLUP	AX_110361208	5A	593253149	593253219	C	0.000176267	10.5075
E5	AX_110361208	5A	593253149	593253219	C	0.000213386	10.2691
E2	AX_109474288	5A	593279348	593279418	G	0.000917122	8.12797
E5	AX_109474288	5A	593279348	593279418	G	9.88952e-05	11.4266
BLUP	AX_109474288	5A	593279348	593279418	G	0.00078393	8.42665
E5	AX_109433929	5A	593279791	593279861	G	0.000104343	11.4172
BLUP	AX_109433929	5A	593279791	593279861	G	0.000874517	8.28739
E2	AX_110475485	5A	593321993	593321923	G	0.000673073	8.45923
E5	AX_110475485	5A	593321993	593321923	G	6.69217e-05	11.8979
BLUP	AX_110475485	5A	593321993	593321923	G	0.000522997	8.83404
E2	AX_109318741	5A	593322666	593322596	C	0.000753601	8.33941
E5	AX_109318741	5A	593322666	593322596	C	7.11549e-05	11.8271
BLUP	AX_109318741	5A	593322666	593322596	C	0.00059171	8.70546
E4	AX_109371261	5A	593323569	593323499	C	3.53611e-05	12.7252
E2	AX_109371261	5A	593323569	593323499	C	0.000210283	10.1047
E1	AX_109371261	5A	593323569	593323499	C	0.000391113	9.18245
BLUP	AX_109371261	5A	593323569	593323499	C	0.000101101	11.1866
E5	AX_109371261	5A	593323569	593323499	C	0.000287766	9.63195
E4	AX_109964889	5A	593331549	593331619	G	0.00029661	9.55523
E2	AX_109964889	5A	593331549	593331619	G	0.00071277	8.31263
BLUP	AX_109964889	5A	593331549	593331619	G	0.000678103	8.38264
E2	IWB9808	5A	593332402	593332302	G	0.000559873	8.69638
E5	IWB9808	5A	593332402	593332302	G	0.000155593	10.4976
BLUP	IWB9808	5A	593332402	593332302	G	0.000443332	9.02001
E2	IWA8320	5A	593333542	593333642	A	0.000886321	8.0076
E5	IWA8320	5A	593333542	593333642	A	0.000175473	10.3105
BLUP	IWA8320	5A	593333542	593333642	A	0.000777023	8.19163
E5	AX_108739016	5A	593333557	593333627	G	0.000139138	11.1043
E2	AX_111572995	5A	593334827	593334897	C	0.000721687	8.3298
E4	AX_111572995	5A	593334827	593334897	C	0.000893869	8.01434
E5	AX_111572995	5A	593334827	593334897	C	8.35635e-05	11.4144
BLUP	AX_111572995	5A	593334827	593334897	C	0.000524284	8.76461
E2	AX_109464476	5A	593336060	593336130	G	0.000942638	8.10476
E5	AX_109464476	5A	593336060	593336130	G	9.38996e-05	11.4997
BLUP	AX_109464476	5A	593336060	593336130	G	0.000760783	8.42669
E2	AX_110668254	5A	593336252	593336322	G	0.000869191	8.18799
E5	AX_110668254	5A	593336252	593336322	G	8.9372e-05	11.5512
BLUP	AX_110668254	5A	593336252	593336322	G	0.000695547	8.51784
E5	AX_110946162	5A	593338638	593338708	C	0.00068579	10.1085
E2	AX_111078455	5A	593339151	593339221	C	0.000933342	8.09316
E5	AX_111078455	5A	593339151	593339221	C	8.73573e-05	11.581
BLUP	AX_111078455	5A	593339151	593339221	C	0.000782172	8.36332
E2	AX_111101411	5A	593341986	593341916	G	0.000586349	8.58724
E5	AX_111101411	5A	593341986	593341916	G	6.20075e-05	11.8311
BLUP	AX_111101411	5A	593341986	593341916	G	0.000557269	8.65899
E2	AX_108840162	5A	593356196	593356126	G	0.00038483	10.0096
E4	AX_108840162	5A	593356196	593356126	G	0.000496927	10.3327
E5	AX_108840162	5A	593356196	593356126	G	8.37704e-05	12.1581
BLUP	AX_108840162	5A	593356196	593356126	G	0.000356666	10.2246
E4	AX_109343972	5A	593357388	593357318	G	0.000130961	11.1739
E2	AX_109343972	5A	593357388	593357318	G	0.0003689	9.47185
E1	AX_109343972	5A	593357388	593357318	G	0.00093313	8.12641
E5	AX_109343972	5A	593357388	593357318	G	0.000235735	10.2114
BLUP	AX_109343972	5A	593357388	593357318	G	0.000255986	10.1036
E4	AX_110502038	5A	593359412	593359342	C	0.000126927	11.2123
E2	AX_110502038	5A	593359412	593359342	C	0.000555814	8.95212
E1	AX_110502038	5A	593359412	593359342	C	0.000721521	8.42239
BLUP	AX_110502038	5A	593359412	593359342	C	0.00019793	10.3497
E5	AX_110502038	5A	593359412	593359342	C	0.00029881	9.837
E4	AX_109380777	5A	593359495	593359425	G	0.000115263	11.3224
E2	AX_109380777	5A	593359495	593359425	G	0.000385698	9.37568
E1	AX_109380777	5A	593359495	593359425	G	0.00087506	8.19131
BLUP	AX_109380777	5A	593359495	593359425	G	0.000241687	10.1156
E5	AX_109380777	5A	593359495	593359425	G	0.000275187	9.95532
E2	AX_110007191	5A	593392072	593392002	C	0.000933342	8.09316
E5	AX_110007191	5A	593392072	593392002	C	8.73573e-05	11.581
BLUP	AX_110007191	5A	593392072	593392002	C	0.000782172	8.36332
E5	AX_111556070	5A	594976584	594976654	G	1.99278e-05	14.6656
BLUP	AX_111556070	5A	594976584	594976654	G	0.000623484	8.81739
E5	AX_108805715	5A	595037322	595037392	C	4.90738e-06	15.8613
BLUP	AX_108805715	5A	595037322	595037392	C	0.000257792	9.90672
E2	IWA5173	5A	595037457	595037281	G	0.000444641	8.98502
E5	IWA5173	5A	595037457	595037281	G	1.23861e-06	17.836
BLUP	IWA5173	5A	595037457	595037281	G	0.0001317	10.7314
E5	AX_110975496	5A	595047925	595047995	G	2.08408e-05	14.5902
BLUP	AX_110975496	5A	595047925	595047995	G	0.000664032	8.70886
E5	AX_108808954	5A	595061402	595061472	C	2.51598e-05	14.5111
E5	AX_108762346	5A	595082922	595082852	G	2.41297e-05	14.4708
BLUP	AX_108762346	5A	595082922	595082852	G	0.000839788	8.47984
E5	AX_110130217	5A	595087796	595087726	C	3.26186e-05	12.8519
E5	AX_110638404	5A	595147529	595147599	C	2.21147e-05	14.5271
BLUP	AX_110638404	5A	595147529	595147599	C	0.000722308	8.62351
E5	AX_108796702	5A	595154314	595154244	C	2.30516e-05	13.4131
BLUP	AX_108796702	5A	595154314	595154244	C	0.000502978	8.88785
E5	IWA4814	5A	595373095	595372896	A	3.417e-06	18.0209
BLUP	IWA4814	5A	595373095	595372896	A	0.000346735	11.0872
E1	AX_108792062	5A	595375348	595375418	G	0.000694987	8.55984
E5	AX_108792062	5A	595375348	595375418	G	6.16208e-06	16.5551
BLUP	AX_108792062	5A	595375348	595375418	G	0.000188788	10.5633
E5	AX_110966473	5A	595375975	595376045	C	0.000186866	10.3279
E5	AX_111633582	5A	595376494	595376564	G	1.4145e-05	15.4916
BLUP	AX_111633582	5A	595376494	595376564	G	0.000400481	9.66085
E1	AX_109273722	5A	595376545	595376615	G	0.000694987	8.55984
E5	AX_109273722	5A	595376545	595376615	G	6.16208e-06	16.5551
BLUP	AX_109273722	5A	595376545	595376615	G	0.000188788	10.5633
E5	AX_111594214	5A	595377736	595377806	C	6.74094e-06	16.3594
BLUP	AX_111594214	5A	595377736	595377806	C	0.000268028	9.98386
E1	AX_109320271	5A	595377788	595377858	G	0.0007396	8.48422
E5	AX_109320271	5A	595377788	595377858	G	6.87594e-06	16.4242
BLUP	AX_109320271	5A	595377788	595377858	G	0.000217939	10.393
E1	AX_110404043	5A	595380308	595380378	G	0.00047268	9.60991
E4	AX_110404043	5A	595380308	595380378	G	0.000827101	8.47086
E2	AX_110404043	5A	595380308	595380378	G	0.000948011	8.52695
E5	AX_110404043	5A	595380308	595380378	G	3.9756e-06	17.8401
BLUP	AX_110404043	5A	595380308	595380378	G	0.000150035	11.2617
E2	AX_111475062	5A	595380510	595380580	T	0.000571378	8.70163
E1	AX_111475062	5A	595380510	595380580	T	0.000885877	8.08554
E5	AX_111475062	5A	595380510	595380580	T	2.14619e-06	17.1004
BLUP	AX_111475062	5A	595380510	595380580	T	0.000173668	10.4563
E1	AX_110972066	5A	595388633	595388563	C	0.000455019	9.1945
E5	AX_110972066	5A	595388633	595388563	C	0.000102435	12.5112
BLUP	AX_110972066	5A	595388633	595388563	C	0.000476757	9.35219
E5	AX_110572725	5A	595413440	595413370	C	0.000381123	10.396
E5	AX_110388729	5A	595413942	595413872	C	0.000401709	9.26647
E5	AX_111580995	5A	595415260	595415190	G	0.000369076	10.2618
E5	AX_109929262	5A	595418819	595418889	C	0.00032224	9.5504
E5	AX_110917940	5A	595421642	595421712	G	0.000152412	10.8841
E5	AX_111185100	5A	595423041	595423111	C	0.0003575	10.4245
E5	AX_111691973	5A	595549180	595549250	G	0.000140657	10.6857
E5	AX_108888246	5A	595598066	595598136	G	0.000800485	9.39887
E5	AX_110975315	5A	595599622	595599692	C	0.000925996	9.45514
E5	AX_111475112	5A	595704581	595704651	C	0.000691201	8.45423
E5	AX_109624254	5A	595708703	595708773	G	0.000408079	10.3331
E5	AX_110717909	5A	595950121	595950191	C	6.78243e-05	11.6988
BLUP	AX_110717909	5A	595950121	595950191	C	0.00087873	8.01961
E5	AX_108914682	5A	596025937	596026007	C	0.000466644	8.95723
E5	AX_110549856	5A	596554564	596554494	G	0.000127812	11.6752
E5	AX_110378296	5A	596555038	596554968	C	7.90742e-05	12.1856
E5	AX_111040350	5A	596555380	596555310	C	7.9843e-05	12.4447
E2	AX_110939988	5A	596556024	596555954	G	0.000737719	8.34197
E5	AX_110939988	5A	596556024	596555954	G	7.63096e-06	15.2107
BLUP	AX_110939988	5A	596556024	596555954	G	0.000318317	9.59818
E2	AX_109314027	5A	596557838	596557768	C	0.000795958	8.16038
E5	AX_109314027	5A	596557838	596557768	C	8.04589e-06	14.9129
BLUP	AX_109314027	5A	596557838	596557768	C	0.000345226	9.35609
E2	AX_110023243	5A	596558124	596558054	G	0.000871326	8.25525
E5	AX_110023243	5A	596558124	596558054	G	5.40483e-06	15.9962
BLUP	AX_110023243	5A	596558124	596558054	G	0.00023375	10.0916
E2	AX_109317999	5A	596559610	596559540	C	0.000829779	8.30782
E5	AX_109317999	5A	596559610	596559540	C	6.49559e-06	16.0185
BLUP	AX_109317999	5A	596559610	596559540	C	0.000436401	9.46986
E5	AX_108824166	5A	596563126	596563056	G	8.8714e-05	12.3916
E5	AX_111060729	5A	596564090	596564020	C	9.02496e-05	12.4103
E5	AX_108738436	5A	596566606	596566676	C	5.55856e-05	12.0124
E5	AX_110603936	5A	596567377	596567447	C	3.5089e-05	13.1925
E2	AX_111533283	5A	596568207	596568277	G	0.000813684	8.1271
E5	AX_111533283	5A	596568207	596568277	G	8.1284e-06	14.8882
BLUP	AX_111533283	5A	596568207	596568277	G	0.000312332	9.48137
E5	AX_89627320	5A	596568682	596568752	C	0.000269135	9.69448
BLUP	AX_89627320	5A	596568682	596568752	C	0.000522873	8.74896
E5	AX_109275429	5A	596570094	596570164	C	6.00904e-05	12.9981
E5	AX_111785811	5A	596570600	596570670	C	0.000300714	11.9045
E5	AX_108733681	5A	596570789	596570859	G	0.000120736	11.8796
E5	AX_109838551	5A	596593046	596593116	T	0.000438889	9.2235
E5	AX_111676957	5A	596600193	596600263	G	0.000164681	10.8243
E5	AX_110432795	5A	596664195	596664125	G	0.000694558	9.69795
E5	AX_95003025	5A	596664365	596664295	G	0.000215011	10.5936
E5	AX_111005190	5A	596664676	596664606	C	0.000375704	9.23881
E5	AX_110388352	5A	596665509	596665439	G	0.000304956	9.89515
E5	AX_110996291	5A	596666023	596665953	G	0.000178051	10.7324
E5	AX_110474748	5A	597287856	597287926	G	0.000222403	11.0765
E5	IWB34927	5A	598666187	598666301	C	2.2139e-05	13.4562
E5	IWA2836	5A	598666321	598666187	C	3.30369e-05	12.7851
E5	AX_109524552	5A	598877381	598877451	G	0.000863033	8.71027
E2	IWA5214	5B	302177272	302177428	C	0.000862532	8.08369
E2	AX_94703562	5B	487708199	487708269	C	0.000364195	9.51245
E4	AX_94703562	5B	487708199	487708269	C	0.000626273	9.18298
BLUP	AX_94703562	5B	487708199	487708269	C	0.000166048	11.0002
E2	AX_110617778	5B	5.31539e+08	5.31539e+08	T	0.000346476	9.76382
E5	AX_110617778	5B	5.31539e+08	5.31539e+08	T	0.000142067	11.5265
E2	AX_109341381	5B	531590607	5.31591e+08	G	0.000948339	7.99196
E5	AX_109341381	5B	531590607	5.31591e+08	G	0.000698026	8.38891
E5	AX_108868809	5B	532308186	5.32308e+08	G	0.000969527	8.31152
E5	AX_111488263	5B	533494868	5.33495e+08	G	0.00073184	8.71423
E2	AX_110597962	5B	533977120	5.33977e+08	G	0.000526764	8.73849
E3	AX_111090440	5B	552298320	552298390	G	0.000795933	9.13836
E3	AX_109468700	5B	553269963	553270033	C	0.000421737	10.9784
E3	AX_109377662	5B	554205544	554205614	C	0.000769932	8.56086
E3	AX_110934935	5B	554213865	554213935	C	0.000259057	9.74922
E3	AX_109010879	5B	555950486	555950416	C	0.000780869	8.29293
E3	AX_110056162	5B	556183885	556183955	C	0.000567425	9.30831
E2	IWB33064	5D	593331572	593331672	A	0.000886321	8.0076
E5	IWB33064	5D	593331572	593331672	A	0.000175473	10.3105
BLUP	IWB33064	5D	593331572	593331672	A	0.000777023	8.19163
E2	AX_109367807	6A	81189821	81189751	C	0.000801006	9.14073
E2	AX_110613120	6A	84355490	84355560	G	0.000780457	8.20439
E2	AX_110426302	6A	84908493	84908423	C	0.000194413	10.4813
E2	AX_108821301	6A	94211460	94211390	G	0.000135107	11.1975
E2	AX_111574882	6A	597943522	597943452	G	0.000908565	8.44885
E1	AX_109978908	6B	261092038	261092108	G	0.000366385	11.4928
E1	AX_109906096	6B	643630966	643630896	G	0.000833698	10.2876
E2	AX_108901937	6D	152271416	152271346	G	0.000652783	8.57432
E2	AX_111011743	6D	217064801	217064871	G	0.000627527	8.49164
E2	AX_109359792	6D	217194463	217194533	G	0.000627527	8.49164
E1	AX_108805077	7A	87232320	87232250	G	0.000414854	9.10696
E1	AX_110945931	7A	87398681	87398611	G	0.00055182	8.67286
E1	AX_110170184	7A	88550659	88550729	G	0.000288708	9.72292
E1	AX_109419278	7A	88759227	88759157	C	0.000223876	11.5667
BLUP	AX_109419278	7A	88759227	88759157	C	0.000884622	9.01654
E1	AX_111086566	7A	88862791	88862721	C	0.000410167	9.09301
E1	AX_109467790	7A	88896103	88896173	G	0.000505652	8.79925
E1	AX_109354312	7A	88900308	88900378	G	0.000579204	8.61528
E1	AX_110019727	7A	88920406	88920476	T	0.000491677	8.83597
E3	AX_110533843	7A	113154477	113154407	C	0.000912721	7.99421
E3	AX_109307689	7A	113367409	113367479	C	0.000919814	7.9732
E3	AX_108740928	7A	113718611	113718541	G	0.00095965	7.89914
E3	AX_109920261	7A	114252567	114252497	G	0.000984464	8.08625
E2	AX_108743156	7A	136398412	136398482	G	0.000499895	9.20036
E5	AX_108743156	7A	136398412	136398482	G	0.000662384	8.89909
BLUP	AX_108743156	7A	136398412	136398482	G	0.000774422	8.70447
E2	AX_110073052	7A	155228541	155228471	C	0.000601634	8.81444
E2	AX_109887197	7A	155230077	155230007	C	0.000910247	8.12128
E2	AX_109884971	7A	156898915	156898845	C	0.000643435	8.70425
E2	AX_111596382	7A	163237419	163237349	G	0.00056389	8.92299
BLUP	AX_109920278	7A	210770603	210770673	C	0.000828438	8.10311
E2	AX_109311326	7A	609508901	609508971	C	0.000848165	8.15529
E3	AX_111042346	7A	670876731	670876661	G	0.000294826	10.5492
BLUP	AX_111042346	7A	670876731	670876661	G	0.000362687	10.1203
BLUP	AX_109418527	7A	670921662	670921732	C	0.000491951	9.00541
E3	AX_110132309	7A	671068787	671068857	G	0.000256355	12.7707
E5	AX_108769576	7A	708063457	708063527	C	0.000768029	8.67903
E5	AX_109491960	7A	708211110	708211040	C	0.000911583	8.40484
E5	AX_89772959	7A	708244603	708244533	G	0.000754784	8.57762
E5	IWB5070	7A	709335856	709335757	G	0.000164092	10.4242
E5	IWA8057	7A	716967571	716967771	A	0.00016778	11.1607
E5	AX_109481157	7A	720549163	720549093	G	0.00038544	10.1992
E5	AX_111590656	7A	720840654	720840584	C	0.000413888	9.22904
E3	AX_109403651	7B	147142009	147141939	C	0.000508833	12.8796
E1	AX_111550140	7B	728943772	728943842	C	0.000306863	11.8784
E1	AX_109469569	7B	728953800	728953870	C	0.000318525	11.8694
E1	AX_109501322	7B	729028741	729028811	C	0.000382178	11.1013
E1	AX_109414649	7B	729194921	729194991	G	4.98808e-05	12.5983
E4	AX_109414649	7B	729194921	729194991	G	0.00097795	8.33663
BLUP	AX_109414649	7B	729194921	729194991	G	0.000632251	9.39997
E1	AX_110059068	7B	729212597	729212667	C	5.31983e-05	12.1357
E4	AX_110059068	7B	729212597	729212667	C	0.00060134	8.59063
E2	AX_110059068	7B	729212597	729212667	C	0.000791001	8.18844
BLUP	AX_110059068	7B	729212597	729212667	C	0.000268022	9.73724
E1	AX_110580651	7B	729218245	729218175	C	0.000205474	12.2131
E1	AX_108870509	7B	729224017	729224087	G	5.99514e-05	11.8809
E4	AX_108870509	7B	729224017	729224087	G	0.000614586	8.52098
E2	AX_108870509	7B	729224017	729224087	G	0.000862843	8.04509
BLUP	AX_108870509	7B	729224017	729224087	G	0.000280771	9.63381
E1	AX_110743251	7B	729250467	729250397	G	0.0002904	12.1128
E1	AX_109346029	7B	729325213	729325143	C	0.000259198	9.752
E1	AX_111614721	7B	729376941	729377011	G	0.000376232	9.29894
E1	AX_111546326	7B	729384746	729384816	G	0.000200516	12.266
E1	AX_109860113	7B	729387523	729387593	C	0.000532868	11.4554
E1	AX_109335438	7B	729439272	729439342	C	0.000301673	11.2508
E1	AX_109843840	7B	729439308	729439378	T	0.00029254	10.2095
E1	AX_108798368	7B	729641922	729641992	G	4.72007e-05	12.2405
E4	AX_108798368	7B	729641922	729641992	G	0.000730483	8.2871
BLUP	AX_108798368	7B	729641922	729641992	G	0.000386958	9.17918
E1	AX_110386518	7B	729711158	729711228	C	2.97055e-05	13.0424
E2	AX_110386518	7B	729711158	729711228	C	0.000259288	9.8248
E4	AX_110386518	7B	729711158	729711228	C	0.000388229	9.21417
BLUP	AX_110386518	7B	729711158	729711228	C	8.62851e-05	11.4675
E1	AX_109965009	7B	729755325	729755395	C	4.5392e-05	12.4575
E4	AX_109965009	7B	729755325	729755395	C	0.000554209	8.72549
E2	AX_109965009	7B	729755325	729755395	C	0.000709187	8.39515
BLUP	AX_109965009	7B	729755325	729755395	C	0.000231043	10.0304
E1	AX_111762250	7B	730003495	730003565	C	6.81479e-05	11.8982
E4	AX_111762250	7B	730003495	730003565	C	0.000726689	8.43368
E2	AX_111762250	7B	730003495	730003565	C	0.000854665	8.14301
BLUP	AX_111762250	7B	730003495	730003565	C	0.000323008	9.54827
E3	AX_89425861	7D	63824313	63824383	G	0.000895729	9.11
E4	AX_109370330	7D	129917622	1.29918e+08	C	0.000524391	9.63853
E1	AX_109370330	7D	129917622	1.29918e+08	C	0.000948396	8.74763
E4	AX_110468158	7D	134419535	134419605	C	0.00057712	8.86221
E3	AX_109033824	7D	615826844	615826914	C	0.000826092	8.16065
E4	IWB8460	5A	32883073	32883167	G	0.00053	8
E4	IWB8704	5A	32880838	32880938	G	0.00021	8.8
E4	IWB8709	5A	32887598	32887698	G	0.00019	8.9
E4	IWB8705	5A	32880976	32881076	C	0.00022	8.7
E1	AX_110578177	6B	676210414	676210344	T	0.000509307	8.59
E1	AX_109290347	6B	681076652	681076722	C	0.000472251	8.94
E1	AX_110964840	6B	682587177	682587107	C	0.000419598	8.78
a E1: Anyang 2013; E2: Anyang 2014; E3: Anyang 2015; E4: Suixi 2013; E5: Suixi 2014; BLUP: Best linear unbiased predictions (BLUP) calculated from all five environments.
b Markers were detected at the threshold -log10 (P) = 3.0.
cThe physical positions of SNP markers based on wheat genome sequences from the International Wheat Genome Sequencing Consortium (IWGSC, http://www.wheatgenome.org/).
d Percentage of phenotypic variance explained by the MTA.
