# Supplementary material for: Genome-wide association mapping of black point reaction in common wheat (Triticum aestivum L.)
Source: BMC Plant Biol. 2017 Nov 23;17:220. doi: 10.1186/s12870-017-1167-3 (PMC5701291; doi:10.1186/s12870-017-1167-3)
Supplement: Supplementary file 8 — Marker-trait associations (MTAs) for black point resistance in 166 wheat accessions analyzed by the FarmCPU. (XLSX 94 kb) [file 12870_2017_1167_MOESM8_ESM.xlsx]

## Sheet: Sheet1
Additional file 8: Table S5 Marker-trait associations (MTAs) for black point resistance in 166 wheat accessions analyzed by the FarmCPU
Environment a	SNP marker b	Chromosome	Physical interval c (bp)		Favorable allele	P-value	R2 d (%)
E6	AX_111106738	1A	111226831	111226902	G	0.000676825	5.71124
E6	AX_111593504	1A	215984201	215984272	C	0.000841552	5.78085
E6	AX_109544715	1A	295589407	295589478	C	0.000702019	5.63206
E3	AX_108888537	1A	426391695	426391766	G	0.000768791	6.61466
E6	AX_110507737	1A	486943268	486943339	C	0.000653677	5.84969
E3	IWB58671	1A	488624144	488624215	C	8.69517e-05	5.05426
E3	AX_110566833	1A	491735087	491735158	G	0.000627737	6.86366
E6	AX_111037370	1A	497541683	497541754	C	0.000653677	5.84969
E3	IWA3637	1A	508640911	508640982	G	0.000692629	5.72741
E6	AX_111484220	1A	516736553	516736624	G	0.000653677	5.84969
E6	AX_109386400	1A	573385890	573385961	G	0.000841552	5.78085
E1	AX_109553065	1B	34257114	34257185	G	6.04756e-05	9.57379
BLUP	AX_109553065	1B	34257114	34257185	G	0.000249241	11.2378
E6	AX_109346910	1B	133131718	133131789	C	0.000379273	5.61934
E6	AX_110482303	1B	204949478	204949549	G	0.000916545	3.76256
E1	AX_111701512	1B	299648722	299648793	C	0.000326745	8.4602
BLUP	AX_111701512	1B	299648722	299648793	G	0.000490837	10.4693
E6	AX_110037015	1B	343309185	343309256	G	0.000985198	3.68372
E6	AX_108754918	1B	503517107	503517178	C	0.000228853	6.42609
E6	AX_110560010	1B	551763765	551763836	C	0.000903229	3.85624
E6	AX_110541691	1B	563956918	563956989	C	0.000754351	3.8336
E6	AX_109977511	1B	630067307	630067378	G	0.000985666	3.85387
E6	IWB44232	1B	680997795	680997866	C	0.000358442	3.41765
E6	AX_109512692	1B	681503027	681503098	C	0.000936042	5.01328
E6	AX_109306718	1B	681685716	681685787	G	1.23188e-05	3.94873
E6	AX_111159058	1D	16404474	16404545	C	0.000301018	6.6867
E6	IWB15723	1D	112215084	112215155	C	0.00097597	5.80324
E3	IWB57713	1D	408241991	408242062	C	0.000558445	5.66412
E3	IWA7921	1D	408407834	408407905	T	0.000566336	5.6583
E3	IWB43648	1D	410501136	410501207	G	0.000606413	5.80594
E3	IWB29010	1D	410602005	410602076	G	0.00059713	5.55654
E3	IWB51439	1D	412023812	412023883	C	0.000901524	5.25431
E6	IWB38852	1D	495126601	495126672	T	0.000894098	6.09734
E2	AX_110395074	2A	8595165	8595236	C	0.000496353	6.23009
E4	AX_110395074	2A	8595165	8595236	C	0.000276662	4.3765
E3	AX_110395074	2A	8595165	8595236	C	0.000489693	4.89582
BLUP	AX_110395074	2A	8595165	8595236	G	0.000118103	11.5571
BLUP	AX_109035518	2A	31404250	31404321	C	0.000922925	9.71584
E2	AX_110543032	2A	31879525	31879596	G	0.000618687	5.75659
E2	AX_111063890	2A	35957548	35957619	C	0.000887364	5.89508
E2	AX_111450487	2A	46324921	46324992	C	0.000495765	5.67273
E6	AX_110940521	2A	47764747	47764818	C	0.000984178	3.44284
E2	AX_110128752	2A	49165290	49165361	G	0.000770193	5.95888
E2	AX_109304988	2A	67091418	67091489	C	0.000657066	5.72071
E2	AX_110052084	2A	74790495	74790566	G	0.000593318	5.78275
E2	AX_109522844	2A	75024689	75024760	G	0.000660372	5.95763
E4	AX_109522844	2A	75024689	75024760	C	0.000281983	4.26638
BLUP	AX_109522844	2A	75024689	75024760	G	0.000951858	9.82774
E2	AX_110374532	2A	75644801	75644872	C	0.000861267	5.68312
E2	AX_109341713	2A	77241201	77241272	G	0.000947836	5.55467
E2	AX_109037535	2A	89763820	89763891	T	0.000875955	5.87905
E4	AX_109037535	2A	89763820	89763891	C	0.000864346	3.97165
E2	AX_110464185	2A	101377901	101377972	G	0.000988806	5.3651
E4	AX_111469183	2A	120096542	120096613	G	0.00033247	4.70311
BLUP	AX_108932114	2A	124419997	124420068	G	0.000897017	9.76852
E2	AX_108741823	2A	136950178	136950249	C	0.000567769	5.77113
E4	AX_110444384	2A	184152507	184152578	C	0.000794278	3.68035
E3	AX_109930172	2A	190402961	190403032	C	0.000964363	6.99567
E2	AX_111542191	2A	204934146	204934217	G	0.000744668	5.68503
E2	AX_110647335	2A	210465524	210465595	G	0.000852414	5.64255
E6	AX_110741643	2A	235667623	235667694	C	0.000629731	3.58113
E2	AX_110033325	2A	266864770	266864841	C	0.000628678	5.72883
E6	AX_109424726	2A	272277892	272277963	G	0.000673971	3.58678
E2	AX_108771282	2A	298433364	298433435	G	0.000703575	5.70613
E6	AX_110598494	2A	345899445	345899516	G	0.000820664	3.43702
E2	AX_111154961	2A	393835754	393835825	C	0.000410098	5.75833
E4	AX_111154961	2A	393835754	393835825	C	0.000676281	3.75155
E6	AX_110676725	2A	394572518	394572589	T	0.000609684	3.45521
E2	AX_108894049	2A	428897382	428897453	T	0.000178407	6.4781
E4	AX_108894049	2A	428897382	428897453	C	0.000426756	4.13506
BLUP	AX_108894049	2A	428897382	428897453	C	0.000715845	10.0068
E2	AX_110960161	2A	434780793	434780864	G	0.000550428	5.92308
E2	AX_110581977	2A	475004567	475004638	G	0.000629588	5.5645
E2	AX_111466386	2A	476767156	476767227	G	0.000769735	5.65685
E3	AX_108791058	2A	481805150	481805221	C	0.000601218	7.0087
E2	AX_109880924	2A	483603840	483603911	C	0.000488344	7.97741
E4	AX_109880924	2A	483603840	483603911	C	0.000353159	5.50782
E6	AX_111521146	2A	505039163	505039234	G	0.000885019	3.45742
E2	AX_110055338	2A	526368859	526368930	C	0.000616599	5.91952
E2	AX_108889316	2A	528167016	528167087	G	0.000656794	5.62746
E6	IWB3592	2A	556987776	556987847	G	0.000252125	3.79178
E2	AX_111732628	2A	558952591	558952662	C	0.000321959	5.88332
E2	AX_109270384	2A	559750237	559750308	G	0.000653683	6.10657
E2	AX_111510217	2A	560684034	560684105	G	0.000541179	6.29872
E6	AX_109856251	2A	561019677	561019748	C	0.000185057	4.66191
E2	AX_108990643	2A	561268964	561269035	G	0.000462208	5.78324
E6	AX_110558355	2A	565369474	565369545	C	0.000673971	3.58678
E4	AX_109303158	2A	605534648	605534719	C	0.000984641	3.7552
E6	IWB6549	2A	606826248	606826319	C	0.000914113	2.95092
E6	IWB64704	2A	612845130	612845201	G	0.00099369	2.93853
E2	AX_109380402	2A	676383203	676383274	C	0.000854341	5.70636
E2	AX_110476771	2A	695341889	695341960	G	0.000509064	5.94633
E2	AX_111714143	2A	705872736	705872807	G	0.000499137	6.19239
E4	AX_111714143	2A	705872736	705872807	C	0.000790888	4.04165
E2	AX_109461531	2A	706225074	706225145	G	0.000758598	5.9739
E4	AX_109461531	2A	706225074	706225145	C	0.000807171	4.01301
E2	AX_110567094	2A	709047982	709048053	C	0.000684555	5.70674
E2	AX_110546953	2A	715866310	715866381	G	0.000594864	5.84463
E2	AX_110017591	2A	718473321	718473392	G	0.000798743	6.03112
E4	AX_110017591	2A	718473321	718473392	C	0.000941871	4.01888
E2	AX_111484643	2A	718877086	718877157	G	0.00087423	5.5286
E2	AX_110126363	2A	721623362	721623433	C	0.000973396	5.56469
E2	AX_89637280	2A	727637623	727637694	T	0.000875644	5.56759
E2	AX_109396965	2A	728771528	728771599	C	0.000842124	5.87973
E6	AX_110055930	2A	734508934	734509005	C	0.000778763	3.48403
E2	AX_109016209	2A	734767554	734767625	C	0.000507446	6.42687
E4	AX_109016209	2A	734767554	734767625	G	0.000929794	4.1474
E3	AX_111469912	2A	744749490	744749561	C	0.000947832	7.00533
E4	AX_110952725	2A	753205961	753206032	C	0.000696678	4.29508
E2	AX_111638981	2A	753657823	753657894	C	0.000907259	5.57209
E2	AX_111049754	2A	755770195	755770266	T	0.000756188	5.99017
E2	AX_108766480	2A	758517817	758517888	C	0.000806759	5.44664
E2	AX_109955709	2A	758928699	758928770	G	0.000304808	6.27854
E2	AX_108756384	2A	759466613	759466684	G	0.000757052	5.64525
E2	AX_111015987	2A	759830858	759830929	C	0.000788774	5.64674
E2	AX_110052734	2A	762329998	762330069	G	0.000982148	5.5608
E2	AX_110093670	2A	762501308	762501379	G	0.000919798	5.66317
E2	AX_109878459	2A	765843091	765843162	G	0.000692029	5.74542
E2	AX_108790234	2A	775584561	775584632	C	0.000980221	5.62504
E6	AX_110457693	2B	553317	553388	C	0.000719629	4.00533
E2	AX_108805998	2B	50741333	50741404	G	0.000693641	7.64436
E6	AX_111067935	2B	51197202	51197273	C	0.000568808	3.27723
E6	AX_108747778	2B	51889390	51889461	G	0.000872978	4.0176
E3	AX_94462571	2B	52911883	52911954	G	0.00079972	4.63018
E6	AX_109935423	2B	59246706	59246777	G	0.000310236	3.3869
E6	AX_89406857	2B	93699064	93699135	G	0.000205004	3.44637
E6	AX_111720826	2B	96632212	96632283	C	0.000885115	3.6163
E6	IWB58252	2B	104236714	104236785	C	0.000157637	3.43896
E6	IWB6075	2B	104237114	104237185	C	0.000134686	3.46296
E2	AX_110910228	2B	178335653	178335724	G	0.000224923	8.37782
E4	AX_110910228	2B	178335653	178335724	G	0.000520114	5.34958
E3	AX_111193580	2B	222221955	222222026	G	0.000394605	4.72743
E6	AX_110418262	2B	243087175	243087246	G	0.00011923	5.26768
E6	AX_110551543	2B	288136207	288136278	G	0.000872978	4.0176
E4	AX_111460542	2B	297619967	297620038	G	0.000741715	4.37686
E6	AX_111591571	2B	393016057	393016128	C	0.00022952	3.4555
E6	AX_111078135	2B	421360384	421360455	G	0.000128199	4.49534
E1	AX_111080522	2B	431872104	431872175	G	0.000385931	10.7583
E6	AX_109336646	2B	553724811	553724882	G	0.000918649	3.09079
E3	AX_109330668	2B	615254098	615254169	G	0.00020363	5.73482
E2	AX_108998479	2B	636820270	636820341	C	0.000238279	8.62475
E6	AX_110387811	2B	639246916	639246987	G	0.000604697	3.85479
E3	AX_109271174	2B	670594517	670594588	C	0.000197612	4.98362
E4	IWB4443	2B	673961526	673961597	T	0.00018756	4.80503
E4	IWB11451	2B	683758843	683758914	G	0.000178255	4.77356
E2	AX_111726943	2B	690714823	690714894	G	0.000889679	6.03405
E4	AX_109880475	2B	701090535	701090606	C	0.000173028	4.69295
E3	AX_111081728	2B	704236565	704236636	G	0.000665301	4.55615
E4	AX_111502542	2B	708169682	708169753	G	0.000256457	4.46096
E3	AX_111059888	2B	722083836	722083907	G	0.000821494	4.29016
E6	AX_110034594	2B	731465846	731465917	G	0.000636273	3.1695
E6	AX_109310086	2B	731476213	731476284	C	4.01952e-05	3.801
E4	IWB69630	2B	743746436	743746507	G	0.000436732	4.27244
E6	AX_110415597	2B	748208206	748208277	C	4.48617e-05	3.87033
E4	IWB57663	2B	748305473	748305544	G	0.000807735	4.02113
E6	AX_110479840	2B	749157266	749157337	T	0.000776336	3.08998
E3	AX_111047920	2B	779817345	779817416	C	0.000792409	4.63374
E6	AX_111075833	2B	785611120	785611191	C	0.000852669	4.14712
E1	AX_110922927	2D	15831800	15831871	C	0.000788737	10.1033
E6	IWB12514	2D	65563613	65563684	C	7.25029e-05	3.58465
E4	AX_108995483	2D	78572192	78572263	C	0.000530403	3.88052
E4	IWB55102	2D	609433787	609433858	C	0.00048259	4.24519
BLUP	AX_108872662	3A	1940223	1940294	C	0.000826811	9.1842
E4	AX_109305519	3A	7394469	7394540	C	0.000608937	3.89044
E3	AX_109468293	3A	10348628	10348699	G	0.000801496	4.63622
E3	AX_109872539	3A	22439977	22440048	C	0.00018684	5.31778
E3	IWB8523	3A	25000379	25000450	T	0.000335714	4.95924
BLUP	AX_108825451	3A	25362776	25362847	C	0.000957888	9.42641
E1	AX_110713468	3A	57030019	57030090	G	0.000641735	8.02692
BLUP	AX_110713468	3A	57030019	57030090	C	0.00097346	9.89147
E1	AX_110977798	3A	135132647	135132718	G	0.00091546	7.14426
BLUP	AX_110977798	3A	135132647	135132718	C	0.000505593	9.48298
E3	AX_108770538	3A	265538310	265538381	C	0.000147453	5.33404
E1	AX_110135945	3A	432704777	432704848	C	0.00084204	7.23955
BLUP	AX_110135945	3A	432704777	432704848	G	0.000402396	9.69968
BLUP	AX_108883520	3A	505756042	505756113	C	0.00058045	9.66547
BLUP	AX_111792223	3A	526982671	526982742	G	0.000751244	9.55215
E1	AX_110631586	3A	532641250	532641321	C	0.000742064	7.81253
E3	AX_111530860	3A	558884835	558884906	C	0.000410708	5.04403
E3	AX_110372202	3A	559505634	559505705	G	0.000191668	5.31383
E3	AX_108740415	3A	562978090	562978161	G	0.00078904	4.51294
E3	AX_109600885	3A	567666773	567666844	G	0.000499176	5.04912
E1	AX_111513048	3A	571923565	571923636	G	0.000969545	7.64438
BLUP	AX_111513048	3A	571923565	571923636	C	0.000387569	10.3782
E3	AX_108805606	3A	619040652	619040723	G	0.000425848	5.0763
E4	AX_110985928	3A	622232237	622232308	G	0.000543857	3.89408
BLUP	AX_110985928	3A	622232237	622232308	C	0.000397399	9.99147
BLUP	AX_108880706	3A	622271029	622271100	C	0.000613383	9.41937
BLUP	AX_111561136	3A	685112587	685112658	C	0.000792768	10.0495
E1	AX_109078209	3A	699942421	699942492	G	0.000678988	7.51455
E2	AX_109078209	3A	699942421	699942492	G	0.000480814	5.77579
E4	AX_109078209	3A	699942421	699942492	C	0.000273447	4.05142
BLUP	AX_109078209	3A	699942421	699942492	G	0.000182736	10.4209
E6	AX_109315480	3A	700607545	700607616	C	7.36025e-10	5.99851
BLUP	AX_110364676	3A	702939378	702939449	C	0.000917558	9.70116
BLUP	AX_110066099	3A	703174855	703174926	C	0.000400271	10.2742
E3	AX_111185040	3A	710792883	710792954	C	0.000824177	4.36034
E1	AX_111627848	3B	2090626	2090697	C	0.00086889	7.87811
E1	AX_110487046	3B	2509404	2509475	C	0.000955955	8.11892
E1	AX_110383461	3B	2513352	2513423	G	0.000629245	8.06678
BLUP	AX_110383461	3B	2513352	2513423	G	0.000936612	9.95621
E1	AX_109849341	3B	3228813	3228884	G	0.000807367	7.92972
E1	AX_109561735	3B	4326813	4326884	C	0.000755359	8.12459
E1	AX_111118858	3B	7347347	7347418	C	0.000778595	7.82167
E1	AX_110575768	3B	8525342	8525413	G	0.000939889	7.80988
E1	AX_109527683	3B	8687697	8687768	C	0.000662956	8.02145
E1	AX_109999648	3B	11075039	11075110	C	0.000626338	8.04869
E1	AX_111058696	3B	11581435	11581506	G	0.000820305	7.79968
E1	AX_109869233	3B	13409006	13409077	G	0.000591987	8.12852
E1	AX_110063730	3B	13941216	13941287	C	0.000777562	8.10725
E1	AX_109878439	3B	15629726	15629797	C	0.000284913	8.50053
BLUP	AX_109878439	3B	15629726	15629797	G	0.000631456	10.2429
E1	AX_111033074	3B	16613028	16613099	G	0.000726333	7.98354
E1	AX_110637097	3B	17089560	17089631	G	0.000843077	7.91279
E1	AX_110538780	3B	18453039	18453110	C	0.000105197	9.03629
BLUP	AX_110538780	3B	18453039	18453110	G	0.000454568	10.5037
E1	AX_109425259	3B	21216628	21216699	G	0.000969929	7.8292
E1	AX_109830844	3B	23961487	23961558	G	0.000561911	8.07307
E1	AX_108725761	3B	28121284	28121355	C	0.000752482	7.80453
E1	AX_109538769	3B	31295974	31296045	C	0.000754318	7.93325
E1	AX_108826477	3B	34293704	34293775	G	4.81073e-05	9.27454
BLUP	AX_108826477	3B	34293704	34293775	C	0.000277846	10.6862
E1	AX_109916571	3B	40283241	40283312	T	0.000546115	8.24462
E1	AX_108896855	3B	40526909	40526980	C	0.000989854	7.77054
E1	AX_110965900	3B	45183301	45183372	T	0.000780062	8.04779
E1	AX_110478493	3B	45518992	45519063	C	0.000517209	8.21195
E1	IWA3725	3B	53804387	53804458	C	0.0004854	8.33134
E1	IWB62905	3B	59064805	59064876	G	0.000460998	8.1682
E1	AX_109964063	3B	60269298	60269369	C	0.000939794	7.83233
E1	AX_110921510	3B	60584958	60585029	G	0.00099016	7.76107
E1	AX_108760540	3B	60863838	60863909	C	0.000997988	7.96173
E6	AX_109520755	3B	61526227	61526298	C	0.000511448	4.55072
E1	AX_111654955	3B	61542571	61542642	C	0.000434044	8.26192
BLUP	AX_111654955	3B	61542571	61542642	G	0.000821429	10.0371
E1	AX_108818769	3B	62083264	62083335	C	0.000674364	8.1638
E1	IWB56125	3B	63110478	63110549	C	0.000110395	8.94744
BLUP	IWB56125	3B	63110478	63110549	T	0.000519945	10.3317
E1	IWB7467	3B	63393855	63393926	G	0.000866027	8.05442
E1	AX_111660214	3B	63404668	63404739	C	0.000564523	8.12115
E1	AX_110434722	3B	63982899	63982970	G	0.000870771	7.86915
E1	IWA3726	3B	64175429	64175500	G	0.000648436	8.11729
E1	IWB42446	3B	64696925	64696996	C	0.000490265	8.32563
E1	IWB27582	3B	64699198	64699269	C	0.000609518	8.2413
E1	IWB34153	3B	65558366	65558437	G	0.000362152	8.19291
E1	AX_110393181	3B	66477638	66477709	G	0.000729363	7.85934
E1	IWB24469	3B	66581540	66581611	C	0.000368904	8.36782
E1	AX_110379946	3B	74286233	74286304	G	0.000641735	8.02692
BLUP	AX_110379946	3B	74286233	74286304	C	0.00097346	9.89147
E1	AX_109851343	3B	75527992	75528063	C	0.000140062	8.70542
BLUP	AX_109851343	3B	75527992	75528063	G	0.00070161	9.9723
E1	AX_111654758	3B	79281001	79281072	G	0.000719528	8.02738
E1	AX_108840833	3B	87670090	87670161	G	0.000840505	7.8761
E1	AX_108759712	3B	101746743	101746814	G	0.000481935	8.09342
E1	AX_110405062	3B	101933718	101933789	C	0.000484277	8.09073
E1	AX_111520978	3B	102960447	102960518	G	0.00070007	7.94728
E1	AX_110465630	3B	105927203	105927274	G	0.000580445	8.12156
E1	AX_110657917	3B	108241155	108241226	G	0.000807367	7.92972
E1	AX_109918928	3B	108826320	108826391	C	0.000966352	7.79332
E1	AX_111638667	3B	109251240	109251311	C	0.000642337	8.11475
E1	AX_110552899	3B	115732034	115732105	G	0.000720854	7.93889
E1	AX_110676401	3B	115733591	115733662	C	0.000734639	8.42237
E1	AX_108850131	3B	117377158	117377229	G	0.000677984	8.12453
E1	AX_109506381	3B	119953656	119953727	G	0.000512132	8.28155
BLUP	AX_111058222	3B	120402847	120402918	C	0.000750536	9.67726
E1	AX_110439865	3B	122008305	122008376	G	0.000940024	7.88947
E1	AX_109825723	3B	122579016	122579087	G	0.000647633	8.99776
E1	AX_111495178	3B	123446675	123446746	G	0.000624503	8.08834
E1	AX_111605476	3B	125574453	125574524	C	0.000457394	8.1652
E1	AX_111050411	3B	125624339	125624410	G	0.000851588	7.78656
E1	AX_111450927	3B	133817453	133817524	C	0.000869588	8.04566
E1	AX_111151702	3B	135701946	135702017	C	0.000672211	8.19395
E1	AX_109866726	3B	139929743	139929814	C	0.000651938	7.9883
E1	AX_111189052	3B	144818842	144818913	G	0.00078697	7.8325
E1	AX_110069163	3B	146553095	146553166	C	0.00041578	8.2254
BLUP	AX_110069163	3B	146553095	146553166	T	0.000801717	9.98206
E1	AX_110162716	3B	148675806	148675877	G	4.55615e-05	9.26688
BLUP	AX_110162716	3B	148675806	148675877	C	0.000279757	10.6436
E1	AX_109399079	3B	151796084	151796155	G	0.000807367	7.92972
E1	AX_109316596	3B	153663626	153663697	G	0.000722266	8.03867
E1	AX_109904126	3B	165521264	165521335	G	0.000481935	8.09342
E1	AX_111833480	3B	166661324	166661395	C	0.000539837	8.08752
E1	AX_111511368	3B	191299832	191299903	C	0.000375808	8.29732
BLUP	AX_111511368	3B	191299832	191299903	G	0.000808939	9.99508
E1	AX_108989034	3B	193958168	193958239	G	0.000540743	8.27663
E1	AX_111453995	3B	194647873	194647944	C	0.000823287	7.98507
E1	AX_110964569	3B	203694438	203694509	C	0.000363064	8.53843
BLUP	AX_110964569	3B	203694438	203694509	C	0.000753403	10.3168
E1	AX_109492047	3B	203868691	203868762	C	0.000481935	8.09342
E1	AX_109302020	3B	204375277	204375348	C	0.000441969	8.10305
E1	AX_111215347	3B	204800636	204800707	C	0.000471626	8.29215
E1	AX_109989485	3B	205094377	205094448	T	0.000501955	8.12846
E1	AX_110569013	3B	210420903	210420974	C	0.000649181	8.35512
BLUP	AX_110569013	3B	210420903	210420974	C	0.000941494	10.331
E1	AX_109379044	3B	211141608	211141679	G	0.000852561	7.7612
E1	AX_109850027	3B	216870134	216870205	C	0.000900904	7.84178
E1	AX_109413382	3B	217319795	217319866	G	5.35792e-05	9.21884
BLUP	AX_109413382	3B	217319795	217319866	G	0.000244904	10.7659
E1	AX_108983105	3B	223346249	223346320	C	0.000404441	8.66839
BLUP	AX_108983105	3B	223346249	223346320	G	0.000876952	10.4293
E1	AX_108887427	3B	240407646	240407717	G	0.000841888	7.85721
E6	IWB36511	3B	241391923	241391994	C	9.4436e-09	8.28434
E1	AX_111521594	3B	241400794	241400865	G	0.000485459	8.39647
BLUP	AX_111521594	3B	241400794	241400865	C	0.000777686	10.3208
E1	AX_109393346	3B	241570307	241570378	G	0.000754318	7.93325
E1	AX_109498064	3B	242644957	242645028	G	0.000458633	8.31621
E1	AX_109319683	3B	245943051	245943122	G	0.000674111	8.2452
E1	AX_109355565	3B	246288382	246288453	C	0.000610414	8.34309
E1	AX_108965072	3B	246734947	246735018	G	0.000695286	7.83205
E1	AX_109948894	3B	249202006	249202077	G	0.000662956	8.02145
E4	AX_111561851	3B	250132675	250132746	G	0.000843726	3.67722
BLUP	AX_111561851	3B	250132675	250132746	C	0.000949924	9.15583
E1	AX_111564104	3B	252931112	252931183	C	0.000884453	7.70222
E1	AX_111009386	3B	254509963	254510034	C	0.000309809	8.51094
BLUP	AX_111009386	3B	254509963	254510034	C	0.000635087	10.3062
E1	AX_109893433	3B	255730260	255730331	C	0.000937893	7.84074
E1	AX_109888602	3B	256585277	256585348	G	0.000395048	8.35784
E1	AX_111651167	3B	257822788	257822859	C	0.000647608	7.84695
E1	AX_108800849	3B	262196843	262196914	C	0.000150224	8.75117
BLUP	AX_108800849	3B	262196843	262196914	C	0.00051014	10.2977
E4	AX_108784730	3B	262842247	262842318	C	0.000483854	3.94911
E1	AX_109301250	3B	266342482	266342553	G	0.000759892	7.98329
E6	AX_108770204	3B	270271837	270271908	G	0.000508068	4.50998
E1	AX_110506331	3B	279673534	279673605	G	0.000684368	8.01038
E1	AX_111688595	3B	279928256	279928327	G	0.000695286	7.83205
E1	AX_110464125	3B	280110547	280110618	C	0.000188442	9.00798
E1	AX_111774576	3B	283658679	283658750	G	0.00061605	7.96415
E1	AX_110128808	3B	283866680	283866751	G	0.000376184	8.39714
BLUP	AX_110128808	3B	283866680	283866751	G	0.000900449	10.0342
E1	AX_110010771	3B	284404430	284404501	C	0.000780956	7.8923
E1	AX_110165975	3B	293965916	293965987	C	0.000695286	7.83205
E1	AX_111074776	3B	295545576	295545647	G	0.00084035	8.19342
E1	AX_111547194	3B	296900811	296900882	C	6.70963e-05	9.07578
BLUP	AX_111547194	3B	296900811	296900882	G	0.000338823	10.5018
E1	AX_109915343	3B	297146994	297147065	G	0.000531052	8.16389
E1	AX_108925438	3B	297205084	297205155	G	0.000636913	7.95411
E1	AX_110536070	3B	297239056	297239127	C	0.000781788	7.95738
BLUP	AX_110536070	3B	297239056	297239127	C	0.000983577	9.9398
E1	AX_110487278	3B	306583046	306583117	G	0.00041578	8.2254
BLUP	AX_110487278	3B	306583046	306583117	G	0.000801717	9.98206
E1	AX_109827082	3B	307036094	307036165	C	0.000700577	8.06406
E1	AX_109496392	3B	307586613	307586684	G	0.000902496	7.90657
E1	AX_109276677	3B	308608232	308608303	C	0.000781614	7.86067
E1	AX_110475456	3B	309408595	309408666	T	0.000815012	7.92415
E1	AX_108963753	3B	309714582	309714653	G	0.00041578	8.2254
BLUP	AX_108963753	3B	309714582	309714653	C	0.000801717	9.98206
E1	AX_109404785	3B	312660755	312660826	C	7.33962e-05	9.05546
BLUP	AX_109404785	3B	312660755	312660826	G	0.000484044	10.2777
E1	AX_108889413	3B	314937928	314937999	G	0.000883574	7.88493
E1	AX_109412384	3B	315310768	315310839	C	0.000689444	7.89163
E1	AX_109307433	3B	315516136	315516207	T	0.000461641	8.48103
E1	AX_110415004	3B	315567703	315567774	G	0.000917781	7.87182
E1	AX_110432536	3B	316273126	316273197	G	0.000753999	8.01338
E1	AX_108968256	3B	323364350	323364421	C	0.000869588	8.04566
E1	AX_110921499	3B	325182530	325182601	C	0.000874488	7.88245
E1	AX_111069023	3B	327001937	327002008	G	0.000538095	8.25314
E1	AX_109505027	3B	327736789	327736860	G	0.000775201	7.88011
E1	AX_110067345	3B	328169025	328169096	C	0.000823287	7.98507
E6	AX_109332382	3B	332626638	332626709	C	0.000508068	4.50998
E1	AX_110938095	3B	333101326	333101397	G	0.000833965	8.0079
E1	AX_111623897	3B	338835919	338835990	G	0.000536294	8.04234
BLUP	AX_111623897	3B	338835919	338835990	C	0.000973823	9.78523
E1	AX_109968050	3B	341585992	341586063	T	0.000692548	8.01129
E1	AX_110953468	3B	342748700	342748771	G	0.000969929	7.8292
E1	AX_111575503	3B	344093772	344093843	G	7.1809e-05	9.20667
BLUP	AX_111575503	3B	344093772	344093843	C	0.000425751	10.5295
E1	AX_108976747	3B	350995860	350995931	G	0.000912045	7.85743
E1	AX_109294607	3B	353297511	353297582	G	0.000780062	8.04779
E1	AX_110463053	3B	357107388	357107459	C	0.000743043	8.07048
E1	AX_110145424	3B	358578277	358578348	G	0.000807367	7.92972
E1	AX_110427875	3B	361231941	361232012	G	0.000958731	7.7803
E1	AX_109362586	3B	365861294	365861365	C	0.000751407	8.11754
E1	AX_109059043	3B	368801553	368801624	T	5.39003e-05	9.09569
BLUP	AX_109059043	3B	368801553	368801624	G	0.000292365	10.5064
E1	AX_109516925	3B	369251190	369251261	G	0.00063159	8.25
E4	IWA6422	3B	370930062	370930133	G	0.000495562	4.46073
E1	AX_108838873	3B	371217179	371217250	C	0.000720854	7.93889
E1	AX_110989543	3B	371251961	371252032	G	0.000520652	8.28427
E1	AX_110566002	3B	371973279	371973350	C	0.000216557	8.74728
BLUP	AX_110566002	3B	371973279	371973350	G	0.000846146	10.1401
E1	AX_109320400	3B	373022098	373022169	T	0.000183847	8.4519
BLUP	AX_109320400	3B	373022098	373022169	C	0.000899045	9.65667
E1	AX_111658448	3B	373074130	373074201	G	9.39352e-05	9.06628
BLUP	AX_111658448	3B	373074130	373074201	G	0.000444103	10.4897
E1	AX_111485472	3B	376543307	376543378	C	0.000648839	7.99103
E1	AX_108793442	3B	379216113	379216184	C	0.000589802	8.17231
BLUP	AX_108793442	3B	379216113	379216184	G	0.000940303	10.0371
E1	AX_109912033	3B	386532459	386532530	C	0.000824086	7.8149
E1	AX_94397852	3B	386595114	386595185	C	0.000644328	11.5354
BLUP	AX_94397852	3B	386595114	386595185	G	0.000615793	14.7131
BLUP	AX_110557422	3B	386596162	386596233	C	0.000530354	9.81584
E1	AX_109053415	3B	390165461	390165532	C	0.000574964	8.27098
E1	AX_111645914	3B	390893639	390893710	C	8.7982e-05	8.93463
BLUP	AX_111645914	3B	390893639	390893710	C	0.000355197	10.4565
E1	AX_108864275	3B	399966312	399966383	G	0.000676588	7.90239
E1	AX_110967745	3B	406277500	406277571	C	0.000886348	7.96522
E1	AX_110924947	3B	406608540	406608611	C	0.000413286	8.45675
E1	AX_109583380	3B	409611665	409611736	G	0.000951884	7.99067
E1	AX_109568800	3B	412593850	412593921	C	0.000869588	8.04566
E1	AX_111589503	3B	414181758	414181829	C	0.000286005	8.3376
BLUP	AX_111589503	3B	414181758	414181829	C	0.00074415	9.92912
E4	IWB35493	3B	414186246	414186317	G	0.00072143	4.33933
E1	AX_110059073	3B	415246938	415247009	C	0.000848829	7.92385
E1	AX_109350046	3B	415937806	415937877	G	0.000869588	8.04566
E1	AX_111591087	3B	416692721	416692792	G	0.000974688	7.9762
E1	AX_110622382	3B	417373682	417373753	C	0.000784822	7.9464
E1	AX_110460631	3B	417487319	417487390	C	0.000508249	8.42522
E1	AX_111523969	3B	418314264	418314335	C	0.000695286	7.83205
E1	AX_109841487	3B	418740075	418740146	G	0.000599196	8.25623
E1	AX_111112489	3B	434420437	434420508	G	0.000754601	7.85682
E1	AX_108729057	3B	445595018	445595089	G	0.000929181	7.93678
E6	AX_109969912	3B	448566640	448566711	G	1.62573e-06	5.37558
E1	AX_110172233	3B	450263975	450264046	G	0.000869588	8.04566
E1	AX_111588433	3B	450349345	450349416	G	0.000315338	8.32481
E1	AX_109298512	3B	450579343	450579414	C	0.000644736	7.98654
E1	AX_111639347	3B	457577310	457577381	G	0.000262728	8.72861
BLUP	AX_111639347	3B	457577310	457577381	G	0.000544116	10.5758
E1	AX_109036557	3B	457983919	457983990	C	0.000905106	7.83901
E1	AX_109914890	3B	459103709	459103780	G	0.000672211	8.19395
E1	AX_110050538	3B	467434665	467434736	G	0.000884212	8.10032
E1	AX_108806598	3B	470202672	470202743	G	0.000686976	7.91087
E1	AX_109414864	3B	473517580	473517651	C	0.000945387	7.9324
E1	AX_110977335	3B	474316660	474316731	G	0.000695286	7.83205
E1	AX_108934945	3B	478312180	478312251	C	0.000662956	8.02145
E1	AX_110024345	3B	479321634	479321705	C	0.000716042	7.99187
E1	AX_108811103	3B	479885323	479885394	C	0.000564523	8.12115
BLUP	AX_109949465	3B	482616131	482616202	G	0.000994536	9.33706
E6	AX_110673694	3B	482788463	482788534	T	0.000912068	4.29074
E1	AX_109010110	3B	487884744	487884815	G	0.000396921	8.44549
E1	AX_109553550	3B	490887606	490887677	G	0.000600464	8.1021
E1	AX_109841761	3B	503748723	503748794	C	0.000798631	8.15188
E1	AX_111740452	3B	505019443	505019514	T	0.000398641	8.4812
BLUP	AX_111740452	3B	505019443	505019514	G	0.000946395	10.135
E1	AX_109881369	3B	506981166	506981237	C	0.000705885	8.00019
E1	AX_109529430	3B	507502933	507503004	G	0.000611928	8.14291
E1	AX_109873022	3B	508710241	508710312	C	0.000732997	8.28187
BLUP	AX_109873022	3B	508710241	508710312	C	0.000800933	10.4587
E1	AX_109414939	3B	508754800	508754871	T	0.000706094	8.19128
E6	AX_108893447	3B	513673696	513673767	C	0.000581505	3.39063
E1	AX_108919079	3B	522794202	522794273	C	0.000759247	7.96586
E3	AX_89636843	3B	539187741	539187812	C	0.00050774	4.74201
E1	AX_111088706	3B	542553767	542553838	C	0.000481935	8.09342
E1	AX_109985785	3B	548885076	548885147	G	0.000449722	8.31131
BLUP	AX_109985785	3B	548885076	548885147	C	0.000980982	9.9851
E1	AX_109899571	3B	556540864	556540935	G	0.000650522	8.0862
E6	AX_109319389	3B	558193708	558193779	C	2.79578e-12	6.54293
E1	AX_111007728	3B	558505050	558505121	G	0.000304207	8.54476
BLUP	AX_111007728	3B	558505050	558505121	T	0.000839519	10.1242
E1	AX_110125972	3B	559437522	559437593	C	0.000942899	7.99646
E1	AX_109412819	3B	560130887	560130958	G	0.000807367	7.92972
E1	AX_111542844	3B	561513503	561513574	C	0.000789358	10.7021
BLUP	AX_111542844	3B	561513503	561513574	C	0.00070099	13.7239
E1	AX_110370623	3B	566635718	566635789	C	6.16534e-05	9.12756
BLUP	AX_110370623	3B	566635718	566635789	C	0.000232986	10.7701
E1	AX_111659898	3B	567169104	567169175	C	0.000458686	8.27375
BLUP	AX_111659898	3B	567169104	567169175	C	0.000760453	10.1475
E1	AX_109909013	3B	567404354	567404425	G	0.000529175	8.19276
E1	AX_109333786	3B	569926913	569926984	G	0.000759808	7.7466
E1	AX_110434595	3B	571772521	571772592	G	0.000664426	8.33139
E1	AX_111708492	3B	573404305	573404376	C	0.00043408	8.46777
E1	AX_95658318	3B	578282483	578282554	C	0.000811641	7.99356
E1	AX_109535237	3B	581096446	581096517	C	0.000715781	8.05945
E1	AX_109946591	3B	583381689	583381760	C	0.000753999	8.01338
E1	AX_111674527	3B	585022812	585022883	G	0.000638254	7.92769
BLUP	AX_111674527	3B	585022812	585022883	G	0.000721227	9.98907
E1	AX_110505732	3B	585141886	585141957	G	0.000161942	9.2549
E3	AX_110505732	3B	585141886	585141957	C	0.000965416	4.82629
BLUP	AX_110505732	3B	585141886	585141957	G	0.000193343	11.6512
E1	AX_110634618	3B	586514875	586514946	C	0.000753999	8.01338
E1	AX_110054268	3B	592682659	592682730	G	0.000629245	8.06678
BLUP	AX_110054268	3B	592682659	592682730	G	0.000936612	9.95621
E1	AX_110673120	3B	592823797	592823868	C	5.11412e-05	9.29318
BLUP	AX_110673120	3B	592823797	592823868	C	0.000285813	10.7214
E1	AX_109027648	3B	598988208	598988279	G	0.000722714	8.07597
E1	AX_109849490	3B	606282829	606282900	C	0.000768933	8.05633
E1	AX_108810175	3B	606371821	606371892	C	0.000425734	8.38666
BLUP	AX_108810175	3B	606371821	606371892	C	0.000712691	10.2835
E1	AX_110107695	3B	606421211	606421282	G	0.000581572	8.06222
BLUP	AX_110107695	3B	606421211	606421282	C	0.000993567	9.85001
BLUP	AX_111452231	3B	625360100	625360171	G	0.000759249	14.0762
E1	AX_109871617	3B	627595429	627595500	C	0.000966764	7.87257
E1	AX_109013926	3B	629575832	629575903	G	0.000495513	8.0498
E1	AX_110949219	3B	661832861	661832932	G	0.000777832	7.93342
E1	AX_111216175	3B	662468257	662468328	C	0.000629245	8.06678
BLUP	AX_111216175	3B	662468257	662468328	C	0.000936612	9.95621
E1	AX_108818757	3B	662814849	662814920	C	0.000812322	8.22487
E1	AX_110090928	3B	668077062	668077133	T	2.91985e-05	9.60431
E6	AX_110090928	3B	668077062	668077133	C	4.38765e-17	8.93534
BLUP	AX_110090928	3B	668077062	668077133	G	0.000148697	11.2197
E1	AX_109297463	3B	689516172	689516243	G	0.000395048	8.35784
E1	AX_110980108	3B	690859516	690859587	G	0.000783838	8.00584
E1	AX_111123448	3B	699487658	699487729	G	0.000869588	8.04566
E1	AX_111212682	3B	700091879	700091950	G	0.000478446	8.29223
BLUP	AX_111212682	3B	700091879	700091950	G	0.000933775	10.0425
E1	AX_110940211	3B	700271517	700271588	C	0.000793007	7.84696
E1	AX_111459659	3B	708052817	708052888	C	0.000869588	8.04566
E1	AX_111509127	3B	708368449	708368520	C	0.000231994	8.49166
E1	AX_109822185	3B	712102893	712102964	C	0.000860484	7.71817
E1	AX_108756503	3B	712123237	712123308	G	0.000798631	8.15188
E1	AX_110566759	3B	720257165	720257236	G	0.000932594	7.88689
E1	AX_111113917	3B	721494622	721494693	G	0.000499683	8.45363
E1	AX_108937503	3B	722359257	722359328	G	0.000633762	8.1703
E1	AX_109006026	3B	724750660	724750731	G	0.000506861	8.123
E1	AX_111518764	3B	727982608	727982679	G	0.000908264	7.98585
E1	AX_109291103	3B	738138622	738138693	C	0.000537381	8.06962
E1	AX_109982446	3B	738277743	738277814	C	0.000564523	8.12115
E1	AX_109553381	3B	738282692	738282763	G	0.000770414	7.78199
E1	AX_110514341	3B	739016675	739016746	C	0.000371277	8.22843
BLUP	AX_110514341	3B	739016675	739016746	C	0.000858198	9.86009
E1	AX_110446383	3B	739695028	739695099	G	0.000562346	8.20845
E3	AX_111193476	3B	740036512	740036583	C	0.000448042	7.65072
E1	AX_108872206	3B	741532698	741532769	C	0.000371277	8.22843
BLUP	AX_108872206	3B	741532698	741532769	G	0.000858198	9.86009
E6	AX_109032259	3B	742253167	742253238	C	0.000317474	4.13541
E1	AX_111548251	3B	742704010	742704081	G	0.000880416	7.70488
E1	AX_111254501	3B	744881911	744881982	G	0.000170984	8.70704
BLUP	AX_111254501	3B	744881911	744881982	G	0.000453258	10.4086
E1	AX_109410212	3B	748596166	748596237	C	0.000754318	7.93325
E1	AX_110989153	3B	759960416	759960487	C	0.00012366	8.63157
BLUP	AX_110989153	3B	759960416	759960487	C	0.000593897	9.93682
E1	AX_109984781	3B	760475110	760475181	G	0.000726333	7.98354
E1	AX_108816055	3B	761048890	761048961	G	0.000707111	8.09406
E1	AX_109033369	3B	761635049	761635120	G	0.000833965	8.0079
E1	AX_108972625	3B	761948112	761948183	T	0.000908923	7.87716
E1	AX_110633560	3B	762305741	762305812	C	0.000564523	8.12115
E1	AX_110000033	3B	762637594	762637665	G	0.00097756	7.6526
E1	AX_108762650	3B	762753774	762753845	G	0.000976049	8.24012
BLUP	AX_108762650	3B	762753774	762753845	G	0.000506039	10.9905
E1	AX_111544377	3B	763341258	763341329	G	0.000937893	7.84074
E1	AX_109287060	3B	766022120	766022191	G	0.000641735	8.02692
BLUP	AX_109287060	3B	766022120	766022191	G	0.00097346	9.89147
E3	AX_109919824	3B	771379449	771379520	G	0.000237312	5.58555
E1	AX_110477578	3B	771721392	771721463	G	0.000969331	7.68602
E1	AX_109944224	3B	773378387	773378458	C	0.000720416	7.95777
E1	AX_109007475	3B	774476709	774476780	G	0.000923583	7.79364
E1	AX_110049820	3B	775139709	775139780	G	0.000481935	8.09342
E1	AX_108855772	3B	780822262	780822333	C	0.000702449	7.98244
BLUP	AX_108855772	3B	780822262	780822333	G	0.000890708	9.96888
E1	AX_110919440	3B	782651823	782651894	G	0.000695286	7.83205
E1	AX_109862797	3B	795340566	795340637	G	0.000335185	8.62179
BLUP	AX_109862797	3B	795340566	795340637	G	0.000559488	10.5893
E3	AX_108961051	3B	795434117	795434188	G	0.000830941	5.46774
E1	AX_109877135	3B	798665147	798665218	C	0.000807367	7.92972
E1	AX_109549159	3B	813309679	813309750	C	0.000747482	8.0115
E1	AX_111629500	3B	818289505	818289576	G	0.000581072	8.24275
E1	AX_111603951	3B	819793780	819793851	C	0.000985223	7.90596
E1	AX_108910370	3B	819934465	819934536	G	0.000712353	8.06227
BLUP	AX_108910370	3B	819934465	819934536	C	0.000900497	10.0704
E1	AX_111465632	3B	820834910	820834981	G	0.000903574	7.86299
E1	AX_109931923	3B	823018503	823018574	G	0.000101187	9.05575
BLUP	AX_109931923	3B	823018503	823018574	G	0.000439428	10.528
E1	AX_109426018	3B	823525194	823525265	C	0.000576469	8.21337
E1	AX_109351957	3B	823858182	823858253	C	0.000481935	8.09342
E1	AX_110436679	3B	826275379	826275450	G	0.000528427	8.22738
E1	AX_108879185	3B	829386142	829386213	C	0.000909851	7.82919
E4	IWB60017	3D	118536869	118536940	G	0.000125255	4.48433
E6	AX_108926178	3D	462246010	462246081	C	0.000441405	3.51237
E2	AX_109184806	3D	611546471	611546542	C	0.000419628	10.9728
E3	AX_110611406	4A	626722470	626722541	G	0.000635582	4.91201
E3	AX_111050058	4B	1078504	1078575	C	0.000455319	4.53816
E3	AX_111696957	4B	1109952	1110023	C	0.000629309	4.47922
E3	PPO_A1	4B	4850018	4850089	C	0.000690893	4.78082
E3	PPO_A1	4B	4852567	4852638	G	0.000896768	4.64205
E3	AX_109429321	4B	6947512	6947583	C	0.000199514	5.07462
E3	AX_109892836	4B	7025906	7025977	G	0.000519314	4.5583
E3	IWB8794	4B	7038138	7038209	G	6.39414e-05	5.08917
E3	AX_89665184	4B	13321075	13321146	C	0.00037494	6.59887
E3	AX_110371557	4B	15556449	15556520	C	0.000187596	4.99453
E3	AX_108732538	4B	19474369	19474440	T	0.000513659	4.75523
E3	AX_110462736	4B	31889781	31889852	G	0.000307376	4.69059
E6	AX_111046577	4B	36633378	36633449	C	0.000850218	4.567
E3	AX_111622264	4B	44466932	44467003	C	0.000169368	5.0261
E3	AX_108774107	4B	68133010	68133081	C	0.000244506	4.92126
E3	AX_110078172	4B	72840875	72840946	G	0.000186188	5.13863
E3	AX_110984553	4B	76044677	76044748	T	0.000655007	4.48421
E3	AX_109366731	4B	91153955	91154026	C	0.00041009	6.3318
E3	AX_110981963	4B	99188841	99188912	G	0.000138402	4.97388
E3	AX_108956142	4B	100655244	100655315	G	0.000345945	6.51764
E3	AX_111089362	4B	100941069	100941140	C	0.000559418	4.82896
E3	AX_110972799	4B	105081729	105081800	G	0.000765187	5.12249
E3	AX_111652796	4B	107650009	107650080	C	0.000345945	6.51764
E3	AX_109980265	4B	137699234	137699305	G	0.000785276	4.41272
E3	AX_111829506	4B	149852420	149852491	C	0.000202176	4.92356
E3	AX_108929607	4B	156036736	156036807	G	7.3602e-05	5.47272
E3	AX_111013668	4B	161890634	161890705	G	0.00016557	4.87573
E3	AX_111681231	4B	162864577	162864648	C	0.000825169	4.40348
E3	AX_110641451	4B	167930561	167930632	G	0.000538253	4.5311
E3	AX_111757667	4B	204728036	204728107	C	0.00012998	5.35741
E3	AX_108827073	4B	206543273	206543344	G	0.000206182	5.18583
E3	AX_109441143	4B	257084487	257084558	C	0.000249606	5.0023
E3	AX_111588617	4B	301246611	301246682	C	4.57565e-05	5.96952
E3	AX_109433453	4B	315026692	315026763	C	5.30688e-05	5.49364
E3	AX_109320837	4B	326928158	326928229	G	0.000585047	4.81815
E3	AX_108830475	4B	326968315	326968386	C	0.000325246	4.69304
E3	AX_110046567	4B	344132705	344132776	G	0.000760931	4.59773
E3	AX_108925112	4B	377096859	377096930	C	0.0001061	5.19918
E3	AX_110437468	4B	408271981	408272052	G	9.79128e-05	5.31752
E3	AX_111700091	4B	410980725	410980796	G	0.000315967	4.90567
E2	AX_111488843	4B	412120290	412120361	G	0.000826472	11.1816
E3	AX_111607064	4B	417142093	417142164	C	0.000134557	5.18999
E3	AX_111510337	4B	417227946	417228017	C	0.000141858	4.9482
E3	AX_108798633	4B	419578392	419578463	C	0.000165643	5.10924
E3	AX_109503697	4B	423901084	423901155	C	8.72423e-05	5.30642
E3	AX_89607019	4B	495370789	495370860	C	0.000889261	4.24562
E3	AX_111499806	4B	520152178	520152249	C	7.48625e-05	5.29263
E3	AX_111450082	4B	530966668	530966739	C	0.000956266	4.64002
E3	AX_110474495	4B	532717934	532718005	G	0.000177295	4.7564
E3	AX_109954164	4B	534509321	534509392	C	0.000171076	4.91459
E3	AX_111620166	4B	536578426	536578497	G	0.000258492	5.14578
E3	AX_110432385	4B	536844085	536844156	C	0.000925063	4.22503
E3	AX_111455240	4B	541466915	541466986	G	0.000248	4.88904
E3	AX_111257168	4B	546571728	546571799	C	0.000408957	4.58871
E3	AX_110489942	4B	554314785	554314856	C	0.000273242	5.15819
E3	AX_108922069	4B	554541460	554541531	G	0.000260994	4.77985
E3	AX_110419886	4B	579096991	579097062	C	0.000251483	5.09794
E1	AX_89560091	4B	600654594	600654665	C	7.11322e-05	16.6907
E2	AX_89560091	4B	600654594	600654665	C	0.000864545	10.694
BLUP	AX_89560091	4B	600654594	600654665	C	0.00022204	19.9018
E3	AX_108769517	4B	604699834	604699905	G	0.000120598	5.10989
E3	AX_109892668	4B	611829745	611829816	C	0.000394083	4.49531
E3	AX_108877003	4B	621287056	621287127	C	0.000252913	4.6887
E3	AX_109934552	4B	642673127	642673198	C	0.000469656	6.61792
E3	AX_111735020	4B	642922268	642922339	C	0.000864348	4.28194
E3	AX_110036160	4B	643764964	643765035	G	0.00011912	5.40897
E3	AX_111038787	4B	644870368	644870439	C	0.000156262	5.08065
E3	AX_108852650	4B	647668225	647668296	G	0.000542563	4.3904
E3	AX_111197988	4B	650698248	650698319	G	0.000493351	6.54929
E3	AX_108890245	4B	653289896	653289967	C	0.000147316	5.16463
E3	AX_109368662	4B	653417708	653417779	C	0.000218037	4.91273
E3	AX_111042223	4B	657273781	657273852	C	0.000668389	4.35353
E3	AX_110096551	4B	657289405	657289476	C	3.34488e-05	5.53734
E3	AX_108955392	4B	658152197	658152268	C	0.000162042	5.05069
E3	AX_110597237	4B	658180498	658180569	C	0.000354401	4.62619
E3	AX_109850682	4B	659068482	659068553	C	0.000236391	4.95027
E3	AX_108982698	4B	659160052	659160123	G	0.000139589	4.94266
E3	IWB64319	4B	667685174	667685245	G	0.000163274	7.55414
BLUP	IWB64319	4B	667685174	667685245	G	0.000798136	14.6388
E3	AX_108983386	4B	670404337	670404408	C	6.30249e-05	5.22362
E3	IWB50540	5A	644275	644346	G	3.87241e-05	6.30396
E3	IWB4290	5A	665275	665346	G	0.00010845	5.89364
E4	AX_110007191	5A	5701359	5701430	G	0.000249158	4.51709
E2	PPO_A1	5A	19233484	19233555	C	0.000518078	5.931
E4	IWA419	5A	19233484	19233555	C	0.000144012	4.35226
E3	PPO_A1	5A	48464907	48464978	C	0.000634297	4.54397
E3	IWA3100	5A	69101302	69101373	T	0.000979167	4.46266
E2	IWB12124	5A	78154684	78154755	G	0.00043487	5.76868
E4	IWB12124	5A	78154684	78154755	C	7.03122e-06	4.86351
BLUP	IWB12124	5A	78154684	78154755	G	0.000924508	9.25866
E4	IWA1466	5A	104099448	104099519	C	0.000910175	3.84954
E3	IWA7565	5A	358048360	358048431	G	0.000729817	4.56464
E4	AX_110966473	5A	383879968	383880039	C	0.000136343	4.57279
E4	AX_110975496	5A	439187452	439187523	G	2.90976e-05	5.10143
E4	AX_111031237	5A	439586032	439586103	G	0.000548381	3.83534
E4	AX_89612069	5A	450881618	450881689	G	0.00054139	3.88999
E4	AX_110378212	5A	452499697	452499768	G	0.000242076	4.4525
E4	AX_110646142	5A	455203477	455203548	G	0.000902488	4.40263
E4	AX_108738436	5A	462873103	462873174	G	0.000416812	4.16648
E4	AX_94509981	5A	486061123	486061194	C	0.000158665	4.5593
E4	AX_109317999	5A	488255125	488255196	G	0.000165608	4.64801
E4	AX_110717909	5A	494444432	494444503	G	0.000197076	4.61044
E4	AX_111785811	5A	500271565	500271636	C	0.000592593	4.58226
E4	AX_110917605	5A	507247620	507247691	C	0.000369937	3.88822
E4	AX_110549856	5A	511895185	511895256	G	0.000542455	4.43293
E4	AX_110668254	5A	512260066	512260137	G	0.000246598	4.52008
E1	AX_109438774	5A	514093845	514093916	C	0.000362298	8.76083
BLUP	AX_109438774	5A	514093845	514093916	G	0.000876603	10.4643
E4	AX_108762346	5A	516617529	516617600	T	5.62177e-05	4.97424
E4	AX_109859189	5A	522884820	522884891	G	0.000859478	3.7845
E4	AX_111499172	5A	523133646	523133717	C	0.000292265	3.95517
E4	AX_109320271	5A	530878337	530878408	G	1.3419e-05	5.41927
E4	AX_110972066	5A	531327775	531327846	T	0.0001365	4.85084
E4	AX_111633582	5A	535221908	535221979	G	2.8926e-05	5.32453
E4	AX_110475485	5A	535558389	535558460	G	0.000137628	4.64099
E4	AX_108796702	5A	538505176	538505247	G	2.57577e-05	5.20069
E4	AX_109929262	5A	538640098	538640169	C	0.000726901	4.15402
E4	AX_86172361	5A	547646700	547646771	C	0.000266799	4.37832
E4	AX_89489668	5A	547723303	547723374	G	0.000963748	3.63615
E4	AX_109275429	5A	548629704	548629775	G	0.000395606	4.71525
E4	AX_108805715	5A	549903593	549903664	G	2.1759e-05	5.03934
E4	AX_109318741	5A	550910055	550910126	G	0.00016528	4.59316
E4	AX_109273722	5A	551500978	551501049	G	9.76048e-06	5.49428
E4	AX_108840162	5A	552279160	552279231	C	0.000245369	4.53643
E4	AX_110638404	5A	556750811	556750882	G	4.87119e-05	5.05148
E4	AX_110130217	5A	557332131	557332202	C	5.02193e-05	4.90136
E4	AX_108808954	5A	559451048	559451119	C	2.80226e-05	5.2097
E4	AX_111185100	5A	559806190	559806261	G	0.000731679	4.42067
E4	AX_111060729	5A	561171670	561171741	G	0.000647912	4.41857
E4	AX_111533283	5A	561970442	561970513	G	5.3766e-05	4.7725
E3	AX_109931134	5A	562100374	562100445	C	0.000994733	6.94786
E4	AX_110917940	5A	562475993	562476064	G	0.000721552	4.31085
E4	AX_111556070	5A	563838381	563838452	C	4.14544e-05	5.05018
E4	AX_110603936	5A	568133632	568133703	C	0.000276614	4.43434
E4	AX_111572995	5A	568144541	568144612	G	0.000138375	4.59674
E4	AX_109314027	5A	568700069	568700140	G	4.75637e-05	4.80652
E4	AX_110598597	5A	576774938	576775009	G	0.000212786	4.52517
E4	AX_108914682	5A	577900769	577900840	G	0.000413534	3.89422
E4	AX_108792062	5A	577901892	577901963	G	9.76048e-06	5.49428
E4	AX_109474288	5A	578213652	578213723	C	0.000327057	4.47783
E4	AX_111580995	5A	578443314	578443385	G	0.000860543	4.24121
E4	AX_111621991	5A	579286728	579286799	G	0.000723228	3.82041
E4	AX_109464476	5A	580926953	580927024	C	0.000282393	4.48371
E4	AX_110939988	5A	588883085	588883156	C	8.98492e-05	4.68748
E4	IWB24094	5A	592036396	592036467	C	0.000831594	3.91388
E4	IWA8320	5A	592280059	592280130	G	0.000529846	4.21032
E4	AX_111594214	5A	593122172	593122243	C	1.07633e-05	5.37476
E4	AX_110378296	5A	593247947	593248018	C	0.000243822	4.59146
E4	IWB9808	5A	594960125	594960196	G	0.000481842	4.3105
E4	IWA4814	5A	595146414	595146485	G	1.26267e-05	5.37841
E4	IWA5173	5A	595373095	595373166	G	6.77541e-06	5.30211
E6	IWA2223	5A	595409709	595409780	G	2.59729e-10	5.83461
E4	IWB34927	5A	596465067	596465138	C	0.000160938	4.55784
E4	IWA2836	5A	598666187	598666258	G	0.000342817	4.30911
E4	AX_110474748	5A	604223916	604223987	G	0.000951229	3.98548
E4	AX_111504250	5A	608887535	608887606	C	0.000181421	4.25823
E4	IWB1065	5A	611130590	611130661	C	0.000179542	4.87189
BLUP	IWB1065	5A	611130590	611130661	G	0.000883935	10.9688
E6	AX_89714105	5A	666348484	666348555	G	7.3341e-07	4.33188
E4	AX_111158914	5A	668261248	668261319	G	0.000211932	4.49012
E4	AX_109433929	5A	672767753	672767824	C	0.000329294	4.44179
E4	AX_110404043	5A	679885886	679885957	G	4.15016e-06	6.04173
E4	AX_110023243	5A	680879230	680879301	G	0.00018401	4.57316
E4	AX_110491791	5A	685434520	685434591	C	0.000813361	3.78342
E4	AX_109867142	5A	685435195	685435266	G	0.000486691	3.95855
E4	AX_109467895	5A	688287851	688287922	G	0.000342505	4.42683
E4	AX_108739016	5A	690414437	690414508	G	0.000266736	4.54134
E4	AX_111101411	5A	692203551	692203622	C	0.00014297	4.6606
E4	AX_108733681	5A	692370608	692370679	G	0.000527077	4.52835
E4	AX_109321990	5A	692387129	692387200	C	0.000230175	4.14475
E4	AX_111691973	5A	701076780	701076851	G	0.000327906	4.42442
E4	AX_109001905	5A	703198762	703198833	T	0.000807094	3.8554
E4	AX_111475062	5A	703199504	703199575	G	5.10917e-06	5.44942
E4	AX_111040350	5A	703413512	703413583	C	0.000428846	4.50826
E4	AX_108824166	5A	706426536	706426607	C	0.000485378	4.55495
E4	AX_109371261	5A	706551138	706551209	C	0.000833683	3.86351
E4	AX_111078455	5A	708294760	708294831	C	0.000249158	4.51709
E4	AX_109836362	5A	709186397	709186468	T	0.000529974	4.48268
E6	AX_111534912	5B	11078869	11078940	G	0.000102552	5.55328
E6	IWB4841	5B	15553202	15553273	C	0.000737646	3.23651
E6	IWA421	5B	21184516	21184587	G	0.00098653	3.20697
E6	AX_109275424	5B	28276970	28277041	G	0.000185007	5.65269
E6	AX_109869905	5B	29696331	29696402	G	8.89317e-05	5.78521
E3	AX_109530879	5B	47586007	47586078	C	0.000854381	4.3691
E6	AX_108906786	5B	74145610	74145681	G	0.000914144	6.76904
E6	AX_110473023	5B	76907382	76907453	G	0.000185007	5.65269
E6	AX_111654876	5B	306531926	306531997	G	0.000992169	5.12801
E3	AX_110934935	5B	313215257	313215328	C	0.000368048	4.51442
E6	AX_110686764	5B	400360120	400360191	C	0.000634461	4.90027
E6	AX_109844211	5B	418009037	418009108	C	0.000430255	5.41693
E3	AX_110056162	5B	421841675	421841746	G	0.000292078	4.77605
E6	AX_110426423	5B	499084594	499084665	C	0.000176653	5.37267
E3	AX_111219571	5B	522040783	522040854	C	0.000738458	4.41082
E6	AX_109576960	5B	526214257	526214328	G	0.000388589	5.00473
E6	AX_108730255	5B	531536374	531536445	G	0.000448883	5.41523
E3	AX_109377662	5B	551701770	551701841	C	0.000945313	4.27699
E3	AX_110368075	5B	556957133	556957204	C	0.000975615	4.32522
E6	AX_89403711	5B	590808517	590808588	G	0.000209154	5.42215
E3	AX_108827417	5B	610204350	610204421	C	0.000966857	4.31997
E6	AX_108925363	5B	638127587	638127658	G	0.000102552	5.55328
E6	AX_109510655	5B	678664584	678664655	T	0.000145931	5.65508
E6	AX_109887203	5B	684627971	684628042	G	0.00071511	7.04895
E3	AX_109010879	5B	689920727	689920798	C	0.000999264	4.24354
E6	AX_110571490	5B	700520306	700520377	C	0.000163084	5.70698
E3	AX_110149809	5B	703273296	703273367	G	0.000983783	4.33406
E6	AX_109953895	5B	707582648	707582719	C	0.000102552	5.55328
E6	AX_108846879	5B	712440997	712441068	G	8.25163e-05	5.2673
E4	AX_111989096	5D	79566996	79567067	C	0.000623775	3.84666
E6	AX_110267407	5D	256008407	256008478	C	0.000845396	5.37748
E6	AX_110807167	5D	437694460	437694531	C	0.000867959	5.13448
E4	IWB33064	5D	475013536	475013607	G	0.000529846	4.21032
E6	AX_108728656	5D	559726926	559726997	G	0.000776474	3.1742
E6	AX_109873792	6A	907357	907428	C	0.000487745	4.87716
E6	AX_111028312	6A	1043290	1043361	G	0.000744115	4.91584
E6	AX_109282479	6A	12389717	12389788	G	0.000807168	5.37874
E4	AX_109417394	6A	17925765	17925836	T	0.000987025	4.32781
E6	AX_109957404	6A	18649678	18649749	C	0.000676787	5.2405
E6	AX_108842082	6A	19204894	19204965	C	0.000816814	5.12696
E6	AX_109274253	6A	23252503	23252574	C	0.00099688	4.91386
E2	AX_110057426	6A	24840951	24841022	C	0.000841996	6.71031
E6	IWB6111	6A	26931945	26932016	C	0.000419201	5.72495
E6	IWB70731	6A	28412862	28412933	G	0.000412635	5.30204
E2	AX_109367807	6A	29079193	29079264	C	0.000983401	6.7717
E6	IWB70424	6A	29212139	29212210	G	0.000990333	5.00774
E6	IWB43286	6A	29558023	29558094	G	0.000843628	5.37327
E6	IWB53488	6A	29558121	29558192	G	0.000374957	5.6325
E6	IWB22945	6A	29559245	29559316	G	0.000648668	5.18952
E6	IWB11723	6A	29967311	29967382	C	0.000683215	5.08918
E6	IWB846	6A	30031098	30031169	C	0.000541232	5.30211
E6	IWB69199	6A	30464250	30464321	C	0.000754574	5.15746
E6	IWB27927	6A	30465163	30465234	C	0.000495008	5.49725
E6	IWB36291	6A	30465727	30465798	C	0.00084402	5.12926
E6	IWB12513	6A	31354408	31354479	G	0.000486753	5.49872
E6	PPO_A1	6A	32658889	32658960	G	0.000683215	5.08918
E6	AX_94810160	6A	65845616	65845687	T	0.000672177	4.94164
E6	AX_110639462	6A	68516339	68516410	C	0.000653932	5.05124
E6	AX_108887948	6A	68965766	68965837	C	0.000900716	4.56115
E6	AX_108917724	6A	73473707	73473778	C	0.000568192	5.04105
E2	AX_109278053	6A	80812347	80812418	G	0.000989617	8.95508
E2	AX_108821301	6A	93764465	93764536	G	0.000343388	11.3176
E6	AX_110405236	6A	94266757	94266828	T	0.00042809	4.93038
E6	AX_108813485	6A	258902633	258902704	C	0.000561742	4.59284
E2	AX_111508171	6A	418857280	418857351	C	0.000989617	8.95508
BLUP	AX_110415592	6A	537312143	537312214	G	0.000988312	14.8592
E6	AX_108726722	6A	594610013	594610084	G	0.0002567	4.43675
E6	AX_111032941	6A	599264624	599264695	T	0.000780028	3.98742
E6	AX_109584715	6A	600387528	600387599	C	0.000778323	4.79901
E2	AX_110426302	6A	602454953	602455024	C	0.000430838	7.10995
E3	AX_110426302	6A	602454953	602455024	G	0.000143831	5.99699
E6	AX_110422176	6A	609142999	609143070	G	0.000947352	4.8403
E1	AX_109619305	6A	611174725	611174796	T	0.000654783	13.4549
E2	AX_109619305	6A	611174725	611174796	C	0.000685511	10.0554
BLUP	AX_109619305	6A	611174725	611174796	T	0.000246084	18.2725
E6	AX_110582790	6B	11979153	11979224	C	0.000637975	3.35011
E6	AX_110493286	6B	12660960	12661031	G	0.000305622	3.89365
E6	AX_109418731	6B	14807262	14807333	G	0.000626297	3.58199
E3	AX_109308437	6B	16402318	16402389	C	0.000155898	4.96427
E6	AX_108824011	6B	27786704	27786775	G	0.000826747	3.55443
E6	AX_108727165	6B	28066072	28066143	G	0.000805348	3.08424
E6	AX_108900270	6B	33585357	33585428	G	0.000693576	3.57018
E6	IWB2076	6B	46766179	46766250	G	0.000466993	5.50648
E6	AX_110523099	6B	51287161	51287232	G	0.00079133	3.60802
E6	AX_110460521	6B	75034399	75034470	C	0.000620299	3.6944
E6	AX_108730176	6B	90541340	90541411	C	0.000101768	3.96585
E6	AX_109883194	6B	123018425	123018496	C	0.000308504	3.56182
E6	AX_109501887	6B	126136968	126137039	C	0.000885068	3.18309
E6	AX_109906858	6B	127746922	127746993	C	0.000221199	3.69402
E6	AX_110573013	6B	128929647	128929718	G	0.00068653	3.40006
E6	AX_111758085	6B	143413083	143413154	G	0.000714961	3.22417
E6	AX_109998251	6B	145039399	145039470	C	0.00046182	3.6309
E6	AX_110529996	6B	153964050	153964121	C	0.000295553	3.67387
E6	IWB28183	6B	156265996	156266067	C	0.000377203	3.22268
E6	AX_109871483	6B	159138435	159138506	G	0.00043471	3.6603
E3	AX_110553720	6B	159372931	159373002	G	0.000324583	4.94766
E6	AX_110555723	6B	161981951	161982022	C	0.000737577	3.3644
E6	AX_109950012	6B	175211337	175211408	G	0.000261336	3.61513
E6	AX_110942360	6B	197057567	197057638	C	0.000623597	3.69342
E6	AX_109465084	6B	203290135	203290206	G	0.000385486	3.75541
E6	AX_110516090	6B	203871559	203871630	T	0.000675012	3.4711
E6	AX_109556181	6B	228688516	228688587	G	0.000352329	3.59743
E6	AX_110520375	6B	229546139	229546210	T	0.000716951	3.63049
E6	AX_110410840	6B	240903064	240903135	T	0.000447707	3.61792
E6	AX_108855756	6B	288946659	288946730	T	0.000629725	3.67448
E6	AX_111083429	6B	290225197	290225268	G	0.000693576	3.57018
E6	AX_108891055	6B	294999571	294999642	G	0.000881616	3.52873
E1	AX_109978908	6B	343852921	343852992	C	0.000761905	8.49554
E6	AX_108846519	6B	349352029	349352100	C	0.000602354	3.59696
E6	AX_109036422	6B	353120457	353120528	G	0.000498113	3.69569
E6	AX_110573043	6B	372977566	372977637	C	0.000301951	3.80624
E6	AX_111092699	6B	378427355	378427426	G	0.000519589	3.48727
E6	AX_108977392	6B	419288367	419288438	G	0.000503178	3.45245
E6	AX_110387447	6B	432212088	432212159	G	0.000839479	3.54789
E6	AX_109456803	6B	439409694	439409765	G	0.000556895	3.61478
E6	AX_111476491	6B	443059861	443059932	G	0.00052279	3.46266
E6	AX_111609734	6B	446147895	446147966	G	0.000158553	3.81846
E6	AX_110918155	6B	450593432	450593503	G	0.000416297	3.69792
E6	AX_111605552	6B	457753600	457753671	G	0.0007994	3.45861
E1	AX_109290347	6B	459055576	459055647	G	0.000979294	7.91103
E6	AX_110577466	6B	459317009	459317080	T	0.00052279	3.46266
E6	AX_109512973	6B	461962769	461962840	G	0.000830543	3.3539
E6	AX_111613868	6B	465561687	465561758	C	0.000799784	3.48663
E6	AX_108955895	6B	467905145	467905216	G	0.000944887	3.32611
E6	AX_111583358	6B	467912680	467912751	C	0.000584864	3.50796
E6	AX_109437783	6B	470446682	470446753	G	0.000968014	3.46389
E6	AX_108955871	6B	476572498	476572569	C	0.00063301	3.57571
E6	AX_109955271	6B	486226605	486226676	C	0.000385188	3.50102
E6	AX_108935216	6B	487302156	487302227	C	0.000799784	3.48663
E6	AX_108827098	6B	491017278	491017349	G	0.00055908	3.60028
E6	AX_110687726	6B	502998104	502998175	G	0.00074723	3.51366
E6	AX_110731073	6B	516313580	516313651	G	0.000856069	3.2831
E6	AX_109864053	6B	520779393	520779464	G	0.000559616	3.58541
E6	AX_111045380	6B	521364447	521364518	G	0.000572509	3.66934
E6	AX_109957396	6B	526796059	526796130	G	0.000818126	3.50856
E6	AX_111733256	6B	549416177	549416248	T	0.000629675	3.48315
E6	AX_110586993	6B	552406594	552406665	G	0.000675012	3.4711
E2	AX_109107966	6B	559540448	559540519	G	0.000880578	10.4854
E6	AX_111032768	6B	566044440	566044511	G	0.000528483	3.6468
E6	AX_109400125	6B	571726252	571726323	C	0.00063318	3.44084
E6	AX_111506773	6B	572403551	572403622	C	0.000598075	3.43906
E6	AX_109953593	6B	606426856	606426927	G	0.0008791	3.49633
E6	AX_110732314	6B	628455513	628455584	C	0.000576832	3.56451
E6	AX_109473523	6B	628588071	628588142	G	0.00052279	3.46266
E6	AX_108938557	6B	628822243	628822314	C	0.000201838	3.71688
E6	AX_94540119	6B	630618495	630618566	C	0.000572344	3.64346
E1	IWB2613	6B	637024334	637024405	G	0.000231314	11.7228
E6	AX_110560268	6B	640351314	640351385	G	0.000408086	3.59187
E6	AX_111457339	6B	649150556	649150627	G	0.00073884	3.50592
E6	AX_108963553	6B	649241682	649241753	T	0.000862476	3.56615
E6	AX_111513967	6B	652318831	652318902	T	0.00074723	3.51366
E6	AX_109504103	6B	659211159	659211230	C	0.000925384	3.49385
E6	AX_109292101	6B	660675601	660675672	G	0.000595005	3.52673
E6	AX_108880458	6B	665509122	665509193	G	0.000596885	3.44175
E6	AX_111017587	6B	676146849	676146920	C	0.000382703	3.53844
E6	AX_111057201	6B	676166827	676166898	G	0.0007722	3.5154
E6	AX_111587339	6B	681676038	681676109	G	0.000626478	3.40053
E6	AX_110405261	6B	687261143	687261214	C	0.000329114	3.6462
E6	AX_111521016	6B	691629319	691629390	C	0.00071921	3.52841
E6	AX_109951663	6B	698094069	698094140	G	0.000500047	3.63585
E6	AX_110437239	6B	699205998	699206069	C	0.000948604	3.59092
E6	AX_109963172	6B	699543643	699543714	C	0.000389679	3.68636
E3	AX_109360486	6B	715858055	715858126	G	0.000137772	4.87877
E3	IWB23	6B	718232151	718232222	C	0.000832644	7.68083
E3	IWB24188	6B	720952230	720952301	C	0.000684105	4.69274
E6	AX_111688175	6D	11918023	11918094	C	0.000468595	5.10336
E6	AX_109951629	6D	464742441	464742512	T	0.000865848	4.43845
E4	AX_108766832	6D	468878502	468878573	C	0.00036636	4.19208
E6	AX_111566880	6D	471828581	471828652	G	0.000833559	5.91547
E6	AX_108775098	6D	472879875	472879946	C	0.000836338	5.30279
E4	AX_110544946	7A	8896659	8896730	C	0.000341126	4.72874
E4	AX_111590656	7A	10627576	10627647	G	0.000350221	5.02535
E4	AX_109959995	7A	10802755	10802826	G	0.000713027	4.17043
E3	AX_89325644	7A	10909751	10909822	C	0.000981157	6.98602
BLUP	AX_111087310	7A	12117104	12117175	G	0.000497121	11.3044
E4	AX_109337389	7A	12763907	12763978	G	0.000566043	4.11109
E1	AX_108805077	7A	14302006	14302077	G	0.000190965	8.72158
BLUP	AX_108805077	7A	14302006	14302077	G	0.000336508	10.7067
E1	AX_110366851	7A	15527973	15528044	G	0.000239847	8.65703
BLUP	AX_110366851	7A	15527973	15528044	C	0.000349362	10.7496
E1	AX_108934806	7A	15681875	15681946	G	0.000266872	8.60754
BLUP	AX_108934806	7A	15681875	15681946	C	0.000470058	10.5464
E1	AX_109331946	7A	21356387	21356458	G	0.000735492	7.80858
E4	AX_110163783	7A	21896201	21896272	C	0.000531012	4.12625
E4	AX_89772959	7A	23328307	23328378	C	0.000418739	4.21024
E1	AX_109946108	7A	33501766	33501837	C	0.000375163	8.45768
BLUP	AX_109946108	7A	33501766	33501837	G	0.000815303	10.1811
E1	AX_109849727	7A	41967556	41967627	C	0.000490924	8.34014
BLUP	AX_109849727	7A	41967556	41967627	C	0.000801019	10.2368
E3	AX_110370112	7A	47338426	47338497	G	0.000562012	4.39285
E3	AX_110469262	7A	52576360	52576431	C	0.000427255	5.19174
E1	AX_111216422	7A	52884340	52884411	G	0.000326654	8.41142
BLUP	AX_111216422	7A	52884340	52884411	C	0.000291084	10.7783
E1	AX_109033661	7A	63769516	63769587	G	0.000210335	8.65443
BLUP	AX_109033661	7A	63769516	63769587	G	0.000348702	10.6615
E4	AX_109338379	7A	65504587	65504658	G	0.000564686	4.08613
E4	AX_109491960	7A	65574412	65574483	G	0.000356641	4.18728
E4	AX_94751837	7A	66227921	66227992	G	0.000908757	4.39191
E3	AX_110130237	7A	66637767	66637838	G	0.000634023	5.62888
E3	IWB30443	7A	68190653	68190724	C	0.000680522	8.04403
E4	AX_110505066	7A	69217590	69217661	C	0.000213085	5.20988
E1	AX_111468995	7A	73806416	73806487	C	0.000623423	8.49039
E4	AX_110982565	7A	75865098	75865169	C	0.000458962	4.08918
E1	AX_111130108	7A	80556610	80556681	G	0.000266872	8.60754
BLUP	AX_111130108	7A	80556610	80556681	G	0.000470058	10.5464
E1	AX_109528451	7A	84746350	84746421	T	0.000282974	8.58426
BLUP	AX_109528451	7A	84746350	84746421	C	0.000545397	10.448
E1	IWB8445	7A	85612055	85612126	C	0.000130473	8.96829
E3	IWB8445	7A	85612055	85612126	C	0.000572634	4.80724
BLUP	IWB8445	7A	85612055	85612126	C	0.000142223	11.3556
E1	IWB37135	7A	87307899	87307970	T	0.000242765	8.58637
E3	IWB37135	7A	87307899	87307970	C	0.000818658	4.64845
BLUP	IWB37135	7A	87307899	87307970	G	0.000240073	10.9302
E3	IWB63867	7A	92892041	92892112	C	6.34501e-05	5.10644
E3	IWB23424	7A	92892146	92892217	G	0.000325871	4.58411
E3	IWA2506	7A	93036262	93036333	G	0.000154447	4.84347
E3	IWA2735	7A	93077391	93077462	C	8.97107e-05	5.01785
E1	AX_109467790	7A	103142646	103142717	C	0.000231327	8.54138
BLUP	AX_109467790	7A	103142646	103142717	C	0.000229507	10.871
E4	AX_109913001	7A	127831877	127831948	G	0.000773892	5.2392
E3	AX_111051830	7A	128040659	128040730	G	0.000184264	4.71197
E3	AX_110496757	7A	137065996	137066067	C	0.000914788	4.44436
E3	AX_109517600	7A	139467800	139467871	C	0.00046023	4.47792
E4	AX_109580194	7A	143103448	143103519	G	0.000164229	5.27213
E1	AX_109389234	7A	143382017	143382088	G	0.000217033	8.71044
BLUP	AX_109389234	7A	143382017	143382088	G	0.0003579	10.7325
E3	AX_110368064	7A	148473466	148473537	G	0.000829533	5.03947
E3	AX_108749278	7A	149872441	149872512	G	0.000271507	4.64751
E4	AX_111099950	7A	150147289	150147360	G	0.000494035	4.08787
E3	AX_94490431	7A	151374859	151374930	C	0.000757813	4.28202
E3	AX_109920261	7A	156493983	156494054	G	0.000587738	5.34439
E4	AX_110488576	7A	156572610	156572681	G	0.000855746	3.97903
E3	AX_108726693	7A	162418728	162418799	C	0.000879682	4.96898
E4	AX_111551822	7A	163616125	163616196	G	0.000357884	4.21006
E2	AX_109293754	7A	163927629	163927700	C	0.000996396	5.51181
E4	AX_110486632	7A	167520984	167521055	G	0.000337721	5.00765
E1	AX_109415828	7A	172242728	172242799	G	0.000240323	8.64843
BLUP	AX_109415828	7A	172242728	172242799	C	0.000377669	10.6849
E1	AX_110418259	7A	173274511	173274582	C	0.00026445	8.53281
BLUP	AX_110418259	7A	173274511	173274582	G	0.000368533	10.6225
E3	AX_111711198	7A	175240113	175240184	C	0.000243011	5.60861
BLUP	AX_111711198	7A	175240113	175240184	G	0.000764605	11.1807
E3	AX_108771714	7A	198028769	198028840	G	0.000731889	5.08839
BLUP	AX_108771714	7A	198028769	198028840	C	0.000586158	11.1755
E4	AX_111612120	7A	202122404	202122475	C	0.000848734	3.99871
E4	AX_110675102	7A	205364206	205364277	C	0.000754381	3.96913
E3	AX_110132309	7A	215421250	215421321	C	7.87083e-05	5.83686
E1	IWB52898	7A	232588695	232588766	C	0.000905836	13.7219
E1	AX_110945478	7A	233715615	233715686	G	0.000604579	10.1181
E3	AX_110945478	7A	233715615	233715686	G	0.000560563	5.98828
BLUP	AX_110945478	7A	233715615	233715686	C	0.000409071	13.2181
E3	AX_110362283	7A	244120201	244120272	G	0.000183121	4.73286
E1	AX_110945931	7A	290276049	290276120	C	0.000250878	8.43787
BLUP	AX_110945931	7A	290276049	290276120	G	0.000260218	10.7087
E1	AX_111050616	7A	404892001	404892072	G	0.000276705	8.52459
BLUP	AX_111050616	7A	404892001	404892072	G	0.000364636	10.6501
E3	AX_109307689	7A	484101655	484101726	C	0.00091093	5.17965
E4	AX_111660767	7A	499109304	499109375	G	0.000852264	3.92466
BLUP	AX_111603919	7A	516110608	516110679	G	0.000925397	9.6922
E1	AX_109861792	7A	519555346	519555417	G	0.000380036	8.52342
BLUP	AX_109861792	7A	519555346	519555417	C	0.000505634	10.6303
E1	AX_110915952	7A	521491717	521491788	C	0.00094594	7.62038
E1	AX_110019727	7A	523738248	523738319	C	0.000226439	8.49157
BLUP	AX_110019727	7A	523738248	523738319	G	0.000234355	10.7793
E4	AX_111018774	7A	527531526	527531597	C	0.000531536	4.09794
E3	AX_108834332	7A	538300007	538300078	C	0.000843553	6.51504
E3	IWA7718	7A	540879960	540880031	C	0.000748614	5.55858
E3	AX_111803576	7A	557874148	557874219	G	0.000931099	4.99288
BLUP	AX_111803576	7A	557874148	557874219	G	0.000976029	10.7578
E4	AX_108816124	7A	564611115	564611186	G	0.000846507	4.62688
E1	AX_109419278	7A	567799787	567799858	T	0.000101037	9.5837
E6	AX_109419278	7A	567799787	567799858	C	2.22209e-07	5.30776
E3	AX_109419278	7A	567799787	567799858	G	0.000834675	4.92151
BLUP	AX_109419278	7A	567799787	567799858	C	0.000154734	11.9029
E2	AX_111596382	7A	577305378	577305449	C	0.00083721	7.74453
E3	AX_110533316	7A	578112166	578112237	C	0.000186094	4.85033
E3	AX_109523770	7A	578998864	578998935	G	0.000743056	4.63187
E1	AX_108864020	7A	579065895	579065966	C	0.000361547	8.50534
BLUP	AX_108864020	7A	579065895	579065966	C	0.000663334	10.3705
E4	AX_109473326	7A	590189588	590189659	C	0.000809904	3.94994
E4	AX_108853934	7A	592096096	592096167	T	0.000662489	4.06402
E3	AX_108764552	7A	596724602	596724673	C	0.000939732	4.5011
E4	AX_110740793	7A	601170481	601170552	G	0.000425451	4.83557
E3	AX_109524354	7A	603021187	603021258	G	0.000719643	5.31974
E3	AX_111106062	7A	604212677	604212748	G	0.000986716	5.26305
E4	AX_111055351	7A	604383140	604383211	C	0.000439458	4.84169
E4	AX_109858510	7A	610453475	610453546	C	0.000687164	4.7881
E1	AX_110170184	7A	611267981	611268052	G	0.000131183	9.04195
BLUP	AX_110170184	7A	611267981	611268052	G	0.00019904	11.2252
E3	AX_111454311	7A	625747055	625747126	G	0.000327516	4.61757
E3	AX_109301093	7A	627706671	627706742	G	0.000405453	4.56918
E4	AX_110404482	7A	628643547	628643618	G	0.000263716	4.84908
E1	AX_110565908	7A	634991188	634991259	C	0.000306074	8.46176
BLUP	AX_110565908	7A	634991188	634991259	G	0.00073086	10.1342
E4	AX_110964916	7A	639917041	639917112	C	0.000441591	4.78714
E4	AX_109311326	7A	646107326	646107397	G	0.000962917	4.58881
E4	AX_110413064	7A	652522350	652522421	C	0.000520303	4.7057
E4	AX_108747414	7A	670343005	670343076	G	0.000328477	5.05427
E1	AX_109354312	7A	683511768	683511839	C	0.000295374	8.35978
BLUP	AX_109354312	7A	683511768	683511839	G	0.000265381	10.7061
E4	AX_111515204	7A	683604558	683604629	G	0.000662631	4.45966
E1	AX_109990605	7A	684507476	684507547	C	0.000223978	8.62126
BLUP	AX_109990605	7A	684507476	684507547	C	0.000316464	10.7294
E4	AX_109981993	7A	690657649	690657720	G	0.000911974	3.87305
E3	AX_109376345	7A	693103562	693103633	C	0.000507095	5.08118
BLUP	AX_109376345	7A	693103562	693103633	C	0.000731041	10.6871
E3	AX_110128021	7A	694200626	694200697	G	0.000633238	4.41683
E1	AX_109302546	7A	700208315	700208386	C	0.000259726	8.52833
BLUP	AX_109302546	7A	700208315	700208386	G	0.000490536	10.4008
E4	AX_109481157	7A	700775083	700775154	G	0.000102623	4.67448
E4	AX_108769576	7A	700792684	700792755	G	0.000388388	4.27436
E1	AX_110951095	7A	701763112	701763183	C	0.000381822	8.38257
BLUP	AX_110951095	7A	701763112	701763183	C	0.000619469	10.3086
E4	AX_111555087	7A	702594860	702594931	C	0.000455631	4.53456
E1	AX_109080983	7A	706286669	706286740	C	0.000371757	8.2794
BLUP	AX_109080983	7A	706286669	706286740	G	0.000347179	10.5772
E4	IWA4594	7A	706833091	706833162	G	0.000118366	4.34006
E4	IWB65614	7A	708138923	708138994	G	7.8588e-05	4.5035
E4	IWB62310	7A	708138925	708138996	C	0.000111583	4.41541
E4	IWB24169	7A	708139079	708139150	C	7.81484e-05	4.47028
E4	IWA4595	7A	708142647	708142718	C	0.000190163	4.41472
E4	IWB48035	7A	708144488	708144559	C	8.19328e-05	4.49314
E4	IWB9343	7A	709142701	709142772	T	6.58455e-05	4.9638
E1	AX_111086566	7A	709177677	709177748	C	0.000174016	8.68182
BLUP	AX_111086566	7A	709177677	709177748	C	0.000370582	10.5316
E4	IWB4829	7A	709639624	709639695	G	0.000146921	4.305
E4	IWB43533	7A	712058458	712058529	C	0.000190612	5.29596
E4	IWB30198	7A	712307065	712307136	C	0.000333948	4.97107
E4	IWB71048	7A	712771125	712771196	G	0.000172104	5.23334
E4	IWB8478	7A	712771227	712771298	G	0.000511641	4.71624
E1	AX_110592366	7A	714516036	714516107	G	0.000385687	8.37698
BLUP	AX_110592366	7A	714516036	714516107	G	0.000571808	10.3678
E4	IWB27385	7A	715224606	715224677	C	0.000929948	4.62216
E4	IWA8057	7A	717036764	717036835	G	9.19975e-05	4.61508
E4	IWB1390	7A	717036898	717036969	C	0.000511641	4.71624
E4	IWB5070	7A	717090116	717090187	C	8.1728e-05	4.43913
E4	IWB27807	7A	717091600	717091671	C	0.000554615	4.68419
E4	IWB11350	7A	717092317	717092388	C	0.000290049	5.14877
E4	IWB39352	7A	719568284	719568355	C	0.000109798	5.34696
E4	IWB35043	7A	719577320	719577391	G	0.000448857	4.41146
E4	IWB21960	7A	720130748	720130819	G	0.000421389	4.88739
E4	IWB62560	7A	721224113	721224184	C	0.00011001	4.57338
E4	IWA4177	7A	721224332	721224403	C	0.000295857	4.28165
E4	IWB10544	7A	721417550	721417621	C	0.000475986	5.07203
E4	AX_108908777	7A	721572707	721572778	C	0.000939964	4.65475
E3	AX_111042346	7A	736562218	736562289	G	0.000993131	4.61898
E1	AX_108870509	7B	4095473	4095544	G	0.000954771	12.9209
E1	AX_109965009	7B	15479619	15479690	G	0.000520406	13.216
E1	AX_109414649	7B	59820110	59820181	G	0.000395097	12.9388
E4	IWA1543	7B	143325500	143325571	G	0.000368577	4.22557
E6	AX_110460303	7B	240018015	240018086	G	0.000575771	4.33912
E2	AX_109599775	7B	327511229	327511300	G	0.000670102	8.95072
E3	AX_109403651	7B	510632810	510632881	C	0.000114223	7.05655
E1	AX_110059068	7B	535323818	535323889	G	0.000711009	12.926
E6	AX_111614721	7B	549399800	549399871	G	0.000600224	5.13157
E6	IWA3691	7B	561076353	561076424	G	0.000692382	5.26568
E1	AX_108798368	7B	640252836	640252907	G	0.00081587	12.526
E2	AX_108942261	7B	686847863	686847934	C	0.000646209	8.33972
E4	IWB12246	7B	713379977	713380048	G	0.000284553	5.0881
E4	IWB1914	7B	716023855	716023926	C	0.000410658	4.97118
E4	IWB12587	7B	716651122	716651193	G	8.80399e-05	4.50353
E4	IWB26782	7B	721193724	721193795	G	0.000220966	5.11251
E1	AX_110386518	7B	725509734	725509805	C	0.000562633	12.0863
E4	AX_89589386	7D	8479964	8480035	C	0.00041349	4.16761
E3	AX_111833153	7D	11661065	11661136	G	0.000586775	4.67693
E3	AX_109927697	7D	59417929	59418000	C	0.000343683	5.22625
E3	AX_110079293	7D	101584479	101584550	G	0.000189209	4.87008
E3	AX_111567953	7D	104743231	104743302	G	0.000629575	4.55202
E4	AX_110579501	7D	112007432	112007503	C	0.000788945	4.00987
E4	AX_110243822	7D	191815853	191815924	G	0.000963478	3.92076
E3	AX_109577030	7D	406872022	406872093	G	0.000762475	4.39132
E3	AX_108979396	7D	526381042	526381113	G	0.000788552	4.95286
E3	AX_109033824	7D	529485507	529485578	G	0.000431575	4.47697
E4	AX_111593722	7D	589060752	589060823	C	0.00061439	3.92866
E3	AX_110433528	7D	611595403	611595474	G	0.000795662	5.58514
E4	IWB25264	7D	615946858	615946929	C	0.00048948	4.85459
E4	IWB42459	7D	616506114	616506185	C	0.00027436	4.9743
a E1: Anyang 2013; E2: Anyang 2014; E3: Anyang 2015; E4: Suixi 2013; E5: Suixi 2014; BLUP: Best linear unbiased predictions (BLUP) calculated from all five environments.
b Markers were detected at the threshold -log10 (P) = 3.0.
c The physical positions of SNP markers based on wheat genome sequences from the International Wheat Genome Sequencing Consortium (IWGSC, http://www.wheatgenome.org/).
d Percentage of phenotypic variance explained by the MTA.
