# Supplementary material for: Genome-wide association mapping of black point reaction in common wheat (Triticum aestivum L.)
Source: BMC Plant Biol. 2017 Nov 23;17:220. doi: 10.1186/s12870-017-1167-3 (PMC5701291; doi:10.1186/s12870-017-1167-3)
Supplement: Supplementary file 9 — Marker-trait associations (MTAs) for black point resistance in 166 wheat accessions identified by both the Tassel v5.0 and FarmCPU. (XLSX 18 kb) [file 12870_2017_1167_MOESM9_ESM.xlsx]

## Sheet: Sheet1
Additional file 9: Table S6 Marker-trait associations (MTAs) for black point resistance in 166 wheat accessions identified by both the Tassel v5.0 and FarmCPU
SNP marker a	Chromosome	Physical interval b (bp)		Favorable allele
AX_110567094	2A	706992009	706992079	C
AX_108889316	2A	706994329	706994399	G
AX_111015987	2A	706996931	706997001	C
AX_110052084	2A	706999537	706999607	T
AX_111484643	2A	706999606	706999676	C
AX_110033325	2A	707012417	707012487	C
AX_108741823	2A	707032744	707032814	G
AX_111466386	2A	707039228	707039298	G
IWB12332	2A	707040172	707040272	C
AX_111450487	2A	707063408	707063478	C
AX_111732628	2A	707063532	707063602	G
AX_108990643	2A	707063921	707063991	G
AX_108790234	2A	707068746	707068676	C
AX_109878459	2A	707068784	707068714	G
AX_109304988	2A	707072993	707072923	G
AX_111542191	2A	707073104	707073034	C
IWA5463	2A	709041788	709041588	C
AX_110055338	2A	709061900	709061970	C
AX_109037535	2A	709698600	709698670	C
AX_111638981	2A	709700870	709700940	C
IWB59866	2A	709711942	709711842	G
AX_109522844	2A	709714058	709714128	G
IWB22408	2A	709831643	709831743	C
AX_110093670	2A	710267322	710267392	G
AX_109880924	2A	711078083	711078013	G
AX_110395074	2A	711475587	711475517	C
AX_110017591	2A	711536951	711537021	C
AX_111714143	2A	711539468	711539538	G
AX_111518195	2A	711641159	711641089	G
AX_111049754	2A	711854613	711854683	C
AX_108894049	2A	711876377	711876307	C
AX_108756384	2A	711967440	711967370	G
AX_109016209	2A	711972056	711971986	T
AX_111510217	2A	712235739	712235669	C
AX_109955709	2A	712312954	712313024	C
AX_109270384	2A	712317967	712318037	C
AX_110128752	2A	712419134	712419064	G
AX_109396965	2A	712517012	712516942	C
AX_111063890	2A	712517738	712517668	C
AX_109461531	2A	712547653	712547583	C
AX_110464185	2A	712560731	712560661	C
AX_110444384	2A	712572209	712572139	G
AX_109341713	2A	712572497	712572427	C
AX_111154961	2A	712700688	712700618	G
AX_108766480	2A	712707434	712707364	C
IWB38412	2A	712721679	712721579	C
AX_111726943	2B	711056278	711056208	G
AX_108951749	2B	714389068	714388998	C
AX_109315480	3A	8604169	8604099	C
AX_86170051	3A	8866777	8866707	C
AX_111053669	3A	9605904	9605974	G
AX_111070325	3A	10354631	10354561	G
AX_110162716	3B	58665073	58665143	C
AX_109413382	3B	58686452	58686522	G
AX_110090928	3B	58687744	58687814	G
AX_108800849	3B	58689178	58689248	C
AX_111645914	3B	58709831	58709761	G
AX_108826477	3B	58767930	58768000	C
AX_110989153	3B	58771533	58771603	G
AX_109059043	3B	58771731	58771801	G
AX_111547194	3B	58856442	58856512	G
AX_110673120	3B	58866087	58866157	C
AX_110370623	3B	58870470	58870540	C
AX_111009386	3B	59122064	59122134	G
AX_110128808	3B	59123015	59123085	G
AX_109915343	3B	59132538	59132608	C
AX_111254501	3B	59212507	59212577	G
AX_111215347	3B	59353423	59353493	G
AX_110487278	3B	59358049	59358119	G
AX_110566002	3B	59369476	59369406	T
AX_109825723	3B	59470212	59470142	C
AX_109878439	3B	59572968	59573038	C
AX_108872206	3B	60488721	60488791	G
AX_108983105	3B	60623337	60623407	C
AX_110069163	3B	60624592	60624662	C
AX_109333786	3B	60627946	60628016	T
AX_111589503	3B	60645241	60645311	G
AX_109916571	3B	60799007	60799077	G
AX_108963753	3B	61117453	61117383	G
AX_111007728	3B	61572085	61572015	G
AX_111588433	3B	61735429	61735359	G
AX_110505732	3B	61834990	61835060	C
AX_109010110	3B	61835643	61835713	C
AX_110514341	3B	62143265	62143195	G
AX_109862797	3B	62167407	62167477	C
AX_110557422	3B	691450784	691450714	G
AX_109949465	3B	693995602	693995672	G
AX_109319389	3B	695235196	695235266	C
AX_108797097	3B	695967481	695967411	G
AX_110941533	3D	4.06609e+06	4.06616e+06	C
AX_109433453	4B	4299450	4299520	G
AX_111588617	4B	4300050	4300120	C
AX_111757667	4B	4480403	4480333	C
AX_108983386	4B	6961084	6961154	G
IWB8794	4B	7027468	7027368	G
IWB60203	4B	7037917	7037817	G
AX_111488843	4B	504944902	504944832	T
AX_89560091	4B	5.18877e+08	518877171	C
IWB64319	4B	707849526	707849426	C
IWB8704	5A	32880838	32880938	G
IWB8705	5A	32880976	32881076	C
IWB8460	5A	32883073	32883167	G
IWB8709	5A	32887598	32887698	G
AX_111013498	5A	535697446	5.35697e+08	G
AX_109316564	5A	5.3578e+08	535780311	G
AX_111114625	5A	535784847	5.35785e+08	C
AX_111559378	5A	591870747	591870677	G
IWA2350	5A	592205485	592205285	C
IWA2223	5A	592276555	592276708	G
AX_95684401	5A	592280194	592280124	G
AX_110646142	5A	592686672	592686602	C
AX_109001905	5A	593120703	593120633	C
IWB24094	5A	593120717	593120617	G
AX_109467895	5A	593120815	593120745	C
AX_94509981	5A	593121024	593120954	C
AX_111158914	5A	593121228	593121158	G
AX_86172361	5A	593173065	593172995	C
AX_110598597	5A	593242139	593242209	G
AX_110378212	5A	593247947	593247877	G
AX_109836362	5A	593252312	593252382	G
AX_109474288	5A	593279348	593279418	G
AX_109433929	5A	593279791	593279861	G
AX_110475485	5A	593321993	593321923	G
AX_109318741	5A	593322666	593322596	C
AX_109371261	5A	593323569	593323499	C
IWB9808	5A	593332402	593332302	G
IWA8320	5A	593333542	593333642	C
AX_108739016	5A	593333557	593333627	G
AX_111572995	5A	593334827	593334897	C
AX_109464476	5A	593336060	593336130	G
AX_110668254	5A	593336252	593336322	G
AX_111078455	5A	593339151	593339221	C
AX_111101411	5A	593341986	593341916	G
AX_108840162	5A	593356196	593356126	G
AX_110007191	5A	593392072	593392002	C
AX_111556070	5A	594976584	594976654	G
AX_108805715	5A	595037322	595037392	C
IWA5173	5A	595037457	595037281	C
AX_110975496	5A	595047925	595047995	G
AX_108808954	5A	595061402	595061472	C
AX_108762346	5A	595082922	595082852	G
AX_110130217	5A	595087796	595087726	C
AX_110638404	5A	595147529	595147599	C
AX_108796702	5A	595154314	595154244	C
IWA4814	5A	595373095	595372896	T
AX_108792062	5A	595375348	595375418	G
AX_110966473	5A	595375975	595376045	C
AX_111633582	5A	595376494	595376564	G
AX_109273722	5A	595376545	595376615	G
AX_111594214	5A	595377736	595377806	C
AX_109320271	5A	595377788	595377858	G
AX_110404043	5A	595380308	595380378	G
AX_111475062	5A	595380510	595380580	T
AX_110972066	5A	595388633	595388563	C
AX_111580995	5A	595415260	595415190	G
AX_109929262	5A	595418819	595418889	C
AX_110917940	5A	595421642	595421712	G
AX_111185100	5A	595423041	595423111	C
AX_111691973	5A	595549180	595549250	G
AX_110717909	5A	595950121	595950191	C
AX_108914682	5A	596025937	596026007	C
AX_110549856	5A	596554564	596554494	G
AX_110378296	5A	596555038	596554968	C
AX_111040350	5A	596555380	596555310	C
AX_110939988	5A	596556024	596555954	G
AX_109314027	5A	596557838	596557768	C
AX_110023243	5A	596558124	596558054	G
AX_109317999	5A	596559610	596559540	C
AX_108824166	5A	596563126	596563056	G
AX_111060729	5A	596564090	596564020	C
AX_108738436	5A	596566606	596566676	C
AX_110603936	5A	596567377	596567447	C
AX_111533283	5A	596568207	596568277	G
AX_109275429	5A	596570094	596570164	C
AX_111785811	5A	596570600	596570670	C
AX_108733681	5A	596570789	596570859	G
AX_110474748	5A	597287856	597287926	G
IWB34927	5A	598666187	598666301	G
IWA2836	5A	598666321	598666187	G
IWA5214	5B	302177272	302177428	T
AX_110617778	5B	5.31539e+08	5.31539e+08	T
AX_110597962	5B	533977120	5.33977e+08	G
IWA7408	5B	551805370	551805211	T
AX_111219571	5B	553189453	553189523	C
AX_110934935	5B	554213865	554213935	C
AX_109010879	5B	555950486	555950416	C
AX_110056162	5B	556183885	556183955	C
AX_109367807	6A	81189821	81189751	C
AX_110613120	6A	84355490	84355560	G
AX_110426302	6A	84908493	84908423	C
AX_108821301	6A	94211460	94211390	G
AX_110578177	6B	676210414	676210344	T
AX_109290347	6B	681076652	681076722	C
AX_110964840	6B	682587177	682587107	C
AX_111011743	6D	217064801	217064871	G
AX_109359792	6D	217194463	217194533	G
AX_109419278	7A	88759227	88759157	C
AX_111086566	7A	88862791	88862721	C
AX_109524354	7A	112904662	112904592	G
AX_109307689	7A	113367409	113367479	C
AX_109920261	7A	114252567	114252497	G
AX_108743156	7A	136398412	136398482	G
AX_109311326	7A	609508901	609508971	C
AX_111042346	7A	670876731	670876661	G
AX_110132309	7A	671068787	671068857	G
AX_108769576	7A	708063457	708063527	C
AX_109491960	7A	708211110	708211040	C
AX_89772959	7A	708244603	708244533	G
IWB5070	7A	709335856	709335757	C
IWA8057	7A	716967571	716967771	G
AX_109481157	7A	720549163	720549093	G
AX_111590656	7A	720840654	720840584	C
AX_109414649	7B	729194921	729194991	G
AX_110059068	7B	729212597	729212667	C
AX_108870509	7B	729224017	729224087	G
AX_111614721	7B	729376941	729377011	G
AX_108798368	7B	729641922	729641992	G
AX_110386518	7B	729711158	729711228	C
AX_109965009	7B	729755325	729755395	C
AX_109370330	7D	129917622	1.29918e+08	C
AX_109033824	7D	615826844	615826914	C
a Markers were detected at the threshold -log10 (P) = 3.0.
b The physical positions of SNP markers based on wheat genome sequences from the International Wheat Genome Sequencing Consortium (IWGSC, http://www.wheatgenome.org/).
